# Supplementary material for: Machine learning predictive model for aspiration screening in hospitalized patients with acute stroke
Source: Sci Rep. 2023 May 15;13:7835. doi: 10.1038/s41598-023-34999-8 (PMC10185509; doi:10.1038/s41598-023-34999-8)
Supplement: Supplementary file 1 — Supplementary Information 1. [file 41598_2023_34999_MOESM1_ESM.csv]

class	guss	vfss_days	age	BMI	sbp	dbp	mfs	alb	glucose	bun	cr	hb	plt	tchol	hdl	tg	ldl	mrs	sex	insur	resid	type	side	territory	route	ini_ms	aphasia	facial	cva	htn	dia	sm	dyslip	cancer	arr	cad	nd
N	9	5	103	21.40309156	130	72	60	3.7	98	19.7	0.7	13.3	187	227	45	137	154.6	4	F	1	1	3	2	2	1	1	0	D	0	0	0	0	0	0	0	0	0
N	7	8	98	20.2020202	163	96	35	3.5	111	28.2	1.8	10.3	202	151	46	99	85.2	1	M	1	2	2	1	2	1	1	0	D	1	1	0	0	0	0	0	0	0
N	20	1	96	24.87771968	160	80	60	4	252	20.7	0.9	16.7	141	164	67	83	80.4	2	F	1	2	3	3	2	1	1	0	D	0	1	1	0	0	0	0	0	0
N	14	7	93	18.7961895	148	70	50	3.4	102	14.8	0.6	11.3	240	161	40	96	101.8	1	F	1	1	3	1	1	1	1	0	D	1	0	0	0	0	0	0	0	0
N	8	2	93	17.85714286	139	112	50	3.8	105	14.5	0.6	14.1	188	191	45	112	123.6	4	F	1	2	3	2	1	1	1	0	D	0	1	0	0	0	0	0	0	0
Y	11	7	92	22.03856749	184	94	35	4.5	123	19.8	1.8	13.8	179	124	40	239	36.2	4	M	1	2	3	1	1	1	2	0	D	1	1	0	0	0	0	0	0	0
N	8	15	92	18.07372176	157	66	50	3.5	93	18.6	0.8	11	181	189	54	111	112.8	4	F	1	2	3	1	1	1	2	0	D	1	0	0	0	0	0	0	0	1
Y	11	4	91	26.12244898	152	87	35	3.3	109	25	1.1	14.9	171	173	65	49	98.2	4	M	1	1	3	2	1	1	2	1	D	1	1	0	0	0	0	0	0	0
N	7	20	91	20.81165453	155	70	30	3.8	148	20.5	0.7	12.2	238	171	38	124	108.2	3	M	1	2	3	2	1	1	1	0	D	0	0	0	0	0	0	0	0	0
Y	7	2	91	22.89281998	188	86	60	3.7	150	20	1.1	12.7	156	163	51	140	84	5	F	1	2	3	2	1	1	1	0	D	1	1	0	0	1	0	0	0	0
Y	15	3	91	27.94214333	157	80	35	3.8	106	11	0.6	14.9	130	168	40	100	108	3	F	1	2	3	2	1	1	2	0	D	0	1	0	0	0	0	0	0	0
N	9	5	91	28.88888889	159	51	35	4	111	35.4	1	11.5	365	226	55	103	150.4	2	F	1	2	3	2	1	1	1	0	D	0	1	0	0	0	0	0	0	0
Y	8	17	91	22.03172568	213	89	35	4	177	23.1	0.7	13.3	218	295	56	180	203	3	F	1	1	3	1	1	1	1	0	D	1	1	0	0	0	0	0	0	1
N	10	6	90	21.87871581	160	90	20	5.1	114	23.7	1.1	13.6	244	225	45	184	143.2	1	F	1	2	3	2	1	1	1	0	D	0	0	0	0	0	0	0	0	0
N	13	1	89	21.35930625	163	72	70	4.2	168	46.3	1	15	455	275	50	248	175.4	4	F	1	1	3	1	1	1	1	0	D	0	1	1	0	0	0	0	0	1
Y	5	4	89	19.53125	157	77	65	3.8	115	12.5	1	12.8	248	204	31	267	119.6	5	F	1	1	3	1	3	1	2	0	D	0	1	1	0	1	0	0	0	1
N	12	7	89	25.390625	188	91	45	3.7	146	14.3	0.6	13.1	240	132	40	45	83	4	F	1	2	3	2	1	1	1	0	D	0	0	0	0	0	0	0	0	0
N	20	1	89	22.22222222	176	101	35	3.8	103	27.8	0.9	13	128	129	40	94	70.2	4	F	1	2	3	2	1	1	1	0	D	0	0	0	0	0	0	0	0	0
N	8	8	89	27.34375	160	80	20	4.2	147	18.7	0.8	11.6	278	189	59	90	112	4	F	1	2	3	1	1	1	2	1	D	0	1	0	0	0	0	0	0	0
N	20	1	89	16.64684899	150	80	35	3	203	25.7	1.9	6.4	199	182	40	69	128.2	0	F	1	1	3	1	3	1	1	0	D	0	0	0	0	0	0	0	0	0
N	0	8	88	21.875	185	64	50	3.1	179	20.3	1.1	10.9	306	235	41	106	172.8	4	M	1	2	3	1	1	1	2	0	D	0	1	1	0	0	0	0	0	1
N	19	2	88	22.05219018	163	93	20	3.8	150	17.7	1	12.8	203	147	51	147	66.6	2	M	1	2	3	1	2	1	1	0	D	0	0	0	0	0	0	0	0	0
N	4	1	88	25.88057064	148	72	35	4	123	23.3	1.3	13.8	200	211	49	84	145.2	3	M	1	2	3	1	1	1	1	0	D	0	0	0	0	0	0	0	0	0
Y	7	3	88	29.13631634	151	72	35	3.7	135	18.3	0.6	13.6	296	225	80	78	129.4	4	F	1	2	3	2	2	1	1	0	D	0	1	0	1	0	0	0	0	0
N	11	5	88	24.609375	160	70	30	3.9	128	16.4	1	11.6	255	171	32	69	125.2	3	M	1	2	3	2	1	1	1	0	D	0	0	0	0	0	0	0	0	0
N	13	4	88	20.81165453	170	80	35	4.4	137	17.6	0.6	13.9	276	172	44	70	114	4	F	1	2	3	2	1	1	1	0	D	0	1	0	0	0	0	0	0	0
N	20	30	88	19.77769867	107	84	50	3.5	117	16.3	0.9	9.1	343	178	45	112	110.6	5	F	1	2	3	1	3	1	1	0	D	0	1	0	1	0	0	0	0	0
N	20	4	88	25.88757396	159	82	70	4	115	20	0.9	12.2	195	204	62	101	121.8	2	F	1	2	3	1	2	1	1	0	D	0	1	0	0	0	0	1	0	0
N	20	7	88	21.4532872	180	90	35	3.6	126	22.6	0.8	12	141	161	41	63	107.4	1	M	1	2	3	1	1	1	1	0	D	0	0	0	0	0	1	0	0	0
Y	10	6	88	16.64932362	160	86	35	4.2	127	20.5	1	11.3	237	248	54	175	159	5	F	1	2	3	1	1	1	1	0	D	1	1	0	0	0	0	0	0	1
N	10	5	88	28.13365651	140	80	45	3.8	132	11.9	0.6	11.6	219	256	44	193	173.4	4	F	1	1	3	1	1	1	1	0	D	0	1	0	0	0	0	0	0	0
N	11	2	87	17.94181725	166	92	35	4.2	152	29.9	0.8	9.7	233	202	67	86	117.8	4	F	2	2	3	1	1	1	1	0	D	0	1	0	0	0	0	0	0	0
Y	20	7	87	22.82688093	160	80	20	4.2	89	12.2	0.6	12.6	201	231	44	185	150	2	F	1	1	3	2	2	1	1	0	D	0	0	0	0	0	0	0	0	0
Y	8	3	87	19.03114187	164	87	35	4.1	145	13.7	0.6	14.8	235	278	58	76	204.8	5	M	1	1	3	2	1	1	2	1	D	0	0	0	0	0	0	0	0	0
Y	13	7	87	23.11111111	182	70	35	3.9	129	16.5	0.6	11.1	211	208	37	206	129.8	4	F	1	1	3	1	2	1	1	0	D	0	1	0	0	0	0	0	0	0
N	20	1	87	22.03172568	147	70	35	3.7	97	25.9	0.9	12.8	121	151	41	91	91.8	1	F	1	1	3	2	1	1	1	0	D	0	1	0	0	0	0	1	0	0
N	20	1	87	25.63691716	146	84	45	4.2	141	15.5	0.8	13.7	215	186	38	105	127	3	F	1	2	3	2	1	1	1	0	D	0	1	0	1	0	0	0	0	0
Y	12	14	87	21.8299522	129	76	55	3.8	120	12.2	0.8	13	213	210	44	121	141.8	2	M	1	2	3	1	1	1	1	0	D	0	0	0	0	0	0	0	0	0
N	20	1	87	21.484375	146	100	20	4.1	119	10.6	0.8	13.6	221	217	58	210	117	1	M	1	1	3	1	1	1	1	0	D	0	1	0	0	0	0	0	0	0
Y	10	3	87	20.54419284	164	85	35	3.9	124	20.2	0.8	13.9	327	187	48	190	101	4	F	1	1	3	2	2	1	2	0	D	1	0	0	0	0	0	0	0	1
N	20	7	87	20.81165453	160	80	20	3.7	173	14.1	0.7	12.1	128	147	43	73	89.4	2	F	1	2	2	2	1	1	1	0	D	0	1	0	0	0	1	0	0	0
N	20	4	86	33.984375	152	83	20	3.6	341	23.5	0.9	11.8	222	207	74	151	102.8	2	F	1	2	3	2	1	1	1	0	D	0	1	1	0	0	0	0	0	0
Y	4	6	86	19.25702882	152	80	20	3.7	108	8.7	0.6	14.8	252	206	52	152	123.6	4	M	1	1	3	2	2	1	2	0	D	0	0	0	0	0	0	0	0	0
N	20	1	86	21.33333333	178	86	35	4.1	108	26.3	0.9	12.8	208	206	44	110	140	2	F	1	1	3	1	2	1	1	0	D	0	1	0	0	0	0	0	0	0
N	14	7	86	23.1206236	174	91	35	4.1	101	21.3	1.4	15.1	232	210	36	299	114.2	1	M	1	1	3	3	1	1	1	0	D	1	1	0	0	0	0	0	0	0
N	20	1	86	21.00073046	184	95	20	4	122	12	0.6	13.2	249	159	49	160	78	1	F	1	2	3	1	1	1	1	0	D	0	1	0	0	0	0	0	0	0
Y	20	6	86	24.44444444	148	89	35	3.8	115	19.9	0.6	13.1	167	186	50	101	115.8	4	F	1	2	3	1	2	1	1	0	D	0	1	0	0	0	0	0	0	0
N	14	1	86	25.51020408	119	46	75	4.2	162	12	0.7	11.6	209	159	53	77	90.6	0	M	2	2	2	2	1	1	2	0	D	0	0	0	0	0	0	0	0	0
N	20	3	86	26.64359862	140	80	85	3.7	121	25.2	1.1	12.4	168	143	42	87	83.6	3	M	1	2	3	2	1	1	1	0	D	0	0	0	0	0	0	0	0	0
N	10	1	86	28.04037814	185	91	20	3.9	146	17.7	0.7	14.1	197	227	46	272	126.6	3	F	1	1	3	1	1	1	1	0	D	0	1	0	0	0	0	0	0	1
N	10	4	86	21.30394858	158	91	20	4	124	15.2	0.7	10.8	142	110	51	46	49.8	1	M	1	1	3	2	1	1	1	0	D	1	0	0	0	0	0	0	0	0
N	20	6	86	18.36547291	188	123	45	4.5	121	18.2	0.6	12.6	188	170	66	72	89.6	4	F	1	1	2	1	1	1	1	0	D	0	1	0	0	0	0	0	0	0
N	19	7	86	18.73048907	157	95	45	4.1	232	26.2	1	13.6	192	179	59	48	110.4	2	F	1	2	3	2	1	1	1	0	D	0	0	0	0	0	0	0	0	0
N	13	8	86	24.22145329	180	80	20	3.8	108	15	1.1	16.7	235	177	80	52	86.6	1	M	2	1	3	2	1	1	1	0	D	0	0	0	0	0	1	0	0	0
N	13	6	86	23.14049587	189	95	60	4.1	169	11	0.4	11.8	369	170	30	1820	-224	2	F	1	2	3	1	2	1	1	0	D	1	0	0	0	0	0	0	0	0
N	9	2	86	15.55555556	153	83	35	3.5	186	16.7	0.7	14	122	127	47	90	62	1	F	1	1	3	3	2	1	1	0	D	1	1	0	0	0	0	0	0	1
N	14	6	86	16.64932362	213	111	20	4.3	186	28.5	1	14.7	313	255	55	87	182.6	4	F	1	2	3	2	2	1	1	0	D	0	0	0	0	0	0	0	0	0
N	13	5	86	23.49523687	144	76	20	4	91	21.8	0.8	12.7	262	220	51	291	110.8	4	F	1	2	3	1	1	1	1	0	D	0	1	0	0	0	0	0	0	1
N	7	7	85	22.65625	172	93	35	4.2	251	21.9	0.7	11.2	226	213	57	59	144.2	5	F	2	2	2	1	1	1	2	0	D	1	1	1	0	0	1	0	0	0
N	20	7	85	17.77777778	144	70	60	3.5	220	13.5	0.8	9.3	185	129	30	100	79	2	F	1	2	3	1	2	1	1	0	D	0	0	1	0	0	0	0	0	0
N	13	2	85	21.40309156	140	80	70	3.9	357	8	0.5	11.9	187	196	54	183	105.4	3	F	1	1	3	1	2	2	1	0	D	0	0	1	1	0	0	0	0	1
Y	6	8	85	23.30905307	170	110	45	4.2	163	13.8	0.8	11.8	257	184	42	87	124.6	4	F	1	2	3	1	1	1	2	0	D	1	1	1	0	0	0	0	0	0
N	0	10	85	20.81165453	140	103	50	4.1	131	13.3	1	14.4	233	253	50	115	180	4	F	1	2	3	1	1	1	1	0	D	1	0	0	0	0	0	0	0	0
Y	14	5	85	19.03114187	189	95	35	4.3	105	15.6	0.9	15.4	168	206	48	113	135.4	1	M	1	2	3	1	1	1	1	0	D	0	0	0	1	0	0	0	0	0
N	9	3	85	20	158	93	35	4.4	119	23.7	0.8	14.5	289	264	37	415	144	1	F	1	2	3	1	2	1	1	0	D	1	1	0	0	0	0	0	0	0
Y	14	7	85	20	216	96	35	3.8	108	11.9	0.6	11.6	153	174	53	90	103	2	F	1	2	3	2	1	1	1	0	D	0	0	0	1	0	0	0	0	0
N	20	1	85	28.44095498	132	75	20	5	126	13.5	0.7	14.8	294	288	49	187	201.6	1	F	1	2	3	1	1	1	1	0	D	0	1	0	0	0	0	0	0	0
Y	13	7	85	24.97704316	139	76	20	3.7	98	9.9	0.9	14.3	226	155	37	94	99.2	3	M	1	1	3	2	1	1	1	0	D	0	0	0	0	0	0	0	0	0
N	9	1	85	19.53125	150	70	60	4	128	25.7	0.9	12.5	234	219	60	193	120.4	2	M	1	2	3	2	2	2	1	0	D	0	0	0	0	0	0	0	0	0
N	20	1	85	20.93212012	167	76	20	4	137	36.4	0.5	11	174	166	39	125	102	2	F	1	1	3	2	1	1	1	0	D	0	1	0	0	1	0	0	0	0
N	15	4	85	17.52781588	120	70	60	3.6	98	12	0.8	11.8	263	187	36	167	117.6	1	F	1	2	3	2	1	1	1	0	D	0	0	0	1	0	0	0	0	0
Y	9	1	85	25.23634033	140	76	60	4.2	128	13.9	0.8	12.9	189	186	32	124	129.2	4	F	1	1	3	1	1	1	1	0	D	0	0	0	0	0	0	0	0	0
N	20	9	85	24.09297052	164	82	45	3.6	120	30.5	0.8	17.5	213	160	48	140	84	2	M	1	2	3	2	1	1	1	0	D	0	0	0	0	0	0	0	0	0
Y	8	6	84	24.76756592	152	81	20	3.9	193	12	0.7	14	223	210	46	145	135	4	M	1	1	3	1	1	1	1	0	D	0	1	1	0	0	1	0	0	0
N	14	4	84	23.87511478	194	90	35	4.3	184	22.7	0.9	13.6	241	199	39	105	139	4	M	1	2	3	1	1	1	1	0	D	0	1	1	0	0	0	0	0	0
N	9	2	84	26.56434475	140	90	45	3.7	173	20.4	1	14.9	283	151	43	175	73	2	F	1	2	3	1	2	1	1	0	D	0	1	1	0	0	0	0	0	0
N	14	5	84	18.97453196	148	75	60	3.8	180	24.8	1	10.9	269	215	39	284	119.2	4	F	1	2	3	2	2	1	1	0	D	0	0	1	0	0	0	0	0	0
Y	13	4	84	23.73866213	167	79	45	3.5	276	24.5	1.3	10.5	210	186	49	200	97	2	M	1	2	3	2	2	1	1	0	D	0	1	1	0	0	0	0	0	0
N	14	0	84	25.20808561	168	90	15	4.1	96	16.6	0.5	12.2	284	174	53	109	99.2	1	F	1	1	3	2	1	2	1	0	D	0	0	0	0	0	0	0	0	0
N	20	5	84	22.89281998	137	72	35	4.2	115	24	0.8	12.3	333	268	49	111	196.8	1	F	1	2	3	2	1	1	1	0	D	0	1	0	0	0	0	0	0	0
N	10	1	84	24.03460984	140	82	20	3.9	122	15.6	0.7	11.2	275	228	47	75	166	2	F	2	2	3	1	1	1	1	0	D	0	1	0	0	0	0	0	0	0
N	9	10	84	23.58832922	134	58	35	3.9	102	47.7	1.4	12.2	143	98	34	55	53	0	M	1	2	3	2	2	2	1	0	D	1	1	0	0	0	0	0	0	0
Y	14	6	84	20	133	82	35	3.4	92	18.1	0.6	9.2	131	139	51	46	78.8	2	F	1	1	3	1	1	1	1	0	D	0	1	0	0	0	0	0	0	0
N	9	5	84	24.22145329	134	91	50	3.9	137	18.7	0.7	14.7	154	136	51	102	64.6	3	M	1	2	3	2	2	1	2	0	D	0	1	0	0	1	0	0	0	0
N	9	6	84	19.921875	143	78	50	3.9	108	39.3	1.5	11.5	323	207	52	188	117.4	1	F	1	2	3	1	1	1	1	0	D	0	1	0	0	0	0	0	0	0
N	15	7	84	20.02884153	132	78	35	3.9	146	16.3	0.5	13.9	191	219	53	85	149	2	F	1	1	3	1	1	1	1	0	D	0	1	0	1	0	0	0	0	0
N	6	7	84	24.14151925	144	69	50	4	118	20.3	1	10.5	236	191	46	92	126.6	2	F	1	2	3	1	1	1	1	0	D	0	0	0	0	0	0	0	0	0
N	6	6	84	19.72103697	190	100	35	3.8	121	13.3	0.7	12.7	244	163	54	100	89	5	M	1	2	3	2	1	1	2	1	D	0	0	0	0	0	0	0	0	0
N	14	5	83	21.29529475	125	80	35	4.4	265	22.4	0.8	14.3	222	190	43	378	71.4	3	M	1	1	3	2	1	1	1	0	D	1	1	1	0	0	1	0	0	0
N	13	6	83	24.81632653	153	69	35	3.3	203	14.2	1.7	10.2	125	137	35	173	67.4	4	M	1	1	3	2	2	1	1	0	D	0	1	1	0	0	0	0	0	0
Y	7	2	83	22.49134948	187	103	50	4.7	257	19.9	1.8	11.2	143	130	63	94	48.2	3	M	1	2	3	2	1	1	1	0	D	1	1	1	0	0	0	0	0	0
Y	14	4	83	22.03172568	214	99	35	2.9	522	39.9	2.3	9.6	78	168	40	85	111	4	M	1	2	3	2	2	1	1	0	D	1	0	1	0	0	0	0	0	0
Y	1	21	83	24.88888889	197	100	50	3.9	249	17	0.8	11.8	208	174	45	106	107.8	4	F	1	2	3	1	1	1	2	0	D	0	1	1	0	0	0	0	0	0
N	20	2	83	21.49028551	160	77	35	2.9	107	14.7	0.6	9	193	123	31	102	71.6	2	F	1	2	3	3	3	1	1	0	D	0	1	0	0	0	0	0	0	0
N	20	5	83	18.49112426	120	60	45	4.1	184	15.6	0.8	12.1	237	168	48	87	102.6	3	M	1	2	3	2	1	1	1	0	D	0	1	0	1	0	0	0	0	0
N	14	3	83	24.97398543	157	80	20	4.3	109	12.2	0.6	13.3	242	162	46	116	92.8	4	F	1	1	2	2	1	1	1	0	D	0	0	0	0	0	0	0	0	0
N	20	3	83	24.33747972	152	75	20	4.6	119	11.3	0.9	15.7	206	157	42	196	75.8	2	M	1	1	3	1	1	1	1	0	D	1	1	0	0	0	0	0	0	0
N	7	2	83	22.22222222	140	90	60	4.3	112	21.4	0.7	12.5	317	129	42	93	68.4	4	F	1	1	2	2	1	2	1	0	D	1	1	0	0	0	0	0	0	0
Y	9	28	83	28.9340689	189	76	20	3.9	118	20.1	1.1	10.8	125	130	31	93	80.4	3	M	1	2	3	2	2	1	1	0	D	0	1	0	0	0	0	0	0	0
N	12	5	83	22.22222222	191	66	20	4.4	152	20.3	0.7	12.2	181	230	62	107	146.6	4	F	2	2	3	1	2	1	1	0	D	0	1	0	0	0	0	0	0	0
Y	6	7	83	22.89281998	178	101	35	4	101	20.9	0.6	11.6	235	258	49	238	161.4	3	F	1	2	3	1	1	1	1	0	D	0	0	0	0	0	0	0	0	0
N	13	14	83	21.64412071	157	89	20	3.9	134	15.2	0.7	11.6	242	121	38	108	61.4	2	F	1	1	3	1	1	2	1	0	D	1	0	0	0	0	0	0	0	0
N	20	1	83	22.86253448	153	68	35	4.2	127	18	0.8	14.5	195	163	67	131	69.8	3	M	1	2	3	2	3	1	1	1	D	0	1	0	0	0	0	0	0	1
N	20	1	83	20.81165453	150	90	50	4	112	13.3	0.6	14.4	152	179	36	97	123.6	1	M	1	2	3	1	1	1	1	0	D	0	0	0	0	0	0	0	0	0
N	12	10	83	21.92612582	162	93	35	3.8	104	21.2	1.4	12.3	315	225	65	102	139.6	2	F	1	2	3	2	1	2	1	1	D	0	1	0	0	0	0	0	0	0
Y	20	1	83	21.40309156	178	77	60	3.4	111	8.1	0.6	13.6	227	175	44	171	96.8	4	F	1	2	3	1	1	1	1	0	D	1	0	0	0	0	0	0	0	1
Y	12	5	83	16.32653061	145	70	20	4.3	139	16.7	0.9	12.7	221	136	49	127	61.6	4	M	1	2	2	1	1	1	2	0	D	0	1	0	0	0	0	0	0	1
N	4	6	83	28.88888889	144	99	50	3.8	116	13.4	0.7	14.2	261	163	51	87	94.6	4	F	2	2	3	2	1	1	2	0	D	0	1	0	0	0	0	0	0	0
N	10	6	83	20.2020202	146	73	35	4	145	21.9	1	13.5	266	211	45	134	139.2	4	M	1	2	3	2	1	1	1	1	D	0	0	0	0	0	0	0	0	0
N	18	12	83	22.0603538	198	105	35	4.4	119	8.3	0.5	12.9	317	200	76	108	102.4	4	F	1	2	2	1	1	1	1	0	D	0	1	0	0	0	0	1	0	1
N	14	3	83	20.76124567	145	66	60	3.8	122	16.1	0.9	14.7	194	155	44	124	86.2	4	M	1	1	2	1	1	1	1	0	D	0	1	0	0	0	0	0	0	0
Y	11	23	83	22.89281998	150	80	20	4	121	17.8	0.8	10.9	185	210	55	116	131.8	1	M	1	1	3	2	1	2	1	0	D	0	1	0	0	0	0	0	0	1
N	20	0	83	20.2020202	150	80	35	4.1	103	15.7	0.6	13	315	261	57	120	180	2	F	1	2	3	2	1	1	1	0	D	0	1	0	0	0	0	0	0	0
N	20	1	83	23.11111111	128	85	45	4.1	109	15.4	0.7	13	285	242	65	94	158.2	2	F	1	1	3	2	1	1	1	0	D	0	0	0	0	0	0	0	0	0
N	8	4	83	21.2585034	130	73	35	3.8	111	21.4	1.1	12.6	204	168	33	169	101.2	2	M	1	2	3	2	1	1	1	0	D	0	0	0	1	0	0	0	0	0
Y	7	3	83	22.22222222	209	112	75	3.9	111	14.3	0.5	13.6	134	143	40	75	88	4	F	1	2	2	2	1	1	1	1	D	0	0	0	0	0	0	0	0	0
N	3	4	83	24.97398543	168	89	20	3.9	138	9.8	0.7	14.1	235	273	61	87	194.6	3	F	1	1	3	1	2	1	2	0	D	0	0	0	0	0	0	0	0	1
N	5	5	83	21.97133586	158	88	50	4	102	17.9	0.9	14.5	209	178	27	127	125.6	5	M	1	2	3	2	1	1	2	0	D	0	0	0	1	0	0	0	0	1
Y	14	3	83	25.78125	214	96	30	4.3	173	13.3	0.7	13.2	278	152	54	135	71	1	F	1	2	2	1	2	1	1	0	D	0	1	0	0	0	0	0	0	0
N	13	6	82	23.30905307	155	78	35	3.6	202	30.6	1.5	11.3	242	152	28	158	92.4	3	F	1	2	3	2	1	1	1	0	D	0	1	1	0	1	0	0	0	1
Y	2	47	82	22.265625	200	104	50	3.9	265	22.9	1.1	12.6	289	247	52	153	164.4	5	F	2	2	0	3	3	1	2	1	D	0	1	1	0	0	0	0	0	0
Y	11	6	82	19.1953028	140	90	35	4.4	264	32.5	1.9	11	186	173	58	75	100	2	M	1	2	3	2	1	1	1	0	D	0	0	1	0	0	0	0	0	0
N	19	6	82	20	128	80	45	3.9	274	17.4	0.7	14.5	154	191	67	50	114	2	F	1	2	3	1	1	1	1	0	D	0	1	1	0	0	0	1	0	0
N	15	7	82	28.30533236	153	72	20	4	205	19.8	0.9	10.9	261	148	39	100	89	1	F	1	1	3	2	3	1	1	0	D	0	1	1	0	1	0	0	0	0
N	20	2	82	23.80540166	113	63	35	3	240	11.9	0.4	11.6	424	220	59	122	136.6	1	F	1	1	3	2	1	1	1	0	D	0	1	1	0	0	0	0	0	1
N	20	1	82	26.66666667	137	83	35	4.1	168	25.7	0.8	13.8	201	243	52	301	130.8	1	F	1	1	3	2	1	1	1	0	D	1	1	1	0	0	0	0	0	0
N	14	1	82	28.01022373	145	65	20	3.9	234	12.2	1	15	181	141	35	161	73.8	3	M	1	1	3	2	1	1	1	0	D	0	0	1	0	0	0	0	0	0
Y	9	2	82	23.14725512	100	68	35	3.5	124	50	0.6	12.3	251	103	33	124	45.2	5	F	1	2	3	1	1	1	2	0	D	1	1	1	0	1	0	0	0	0
N	20	2	82	17.00882085	120	60	45	3.8	94	13.8	0.6	12.1	278	209	47	144	133.2	2	F	1	2	3	1	1	1	1	0	D	0	1	1	0	0	0	0	0	0
N	14	3	82	27.05515088	224	102	35	4.1	174	15.7	0.7	13.9	209	127	42	109	63.2	4	F	2	1	3	2	1	1	1	1	D	1	1	1	0	0	0	0	0	0
N	20	0	82	24.73246136	165	117	35	3.9	107	16.5	0.6	12.8	264	195	49	134	119.2	2	F	1	2	3	2	1	1	1	0	D	0	1	1	0	0	0	0	0	0
Y	3	5	82	24.22145329	130	70	35	3.5	139	18.5	0.8	12.9	176	201	45	88	138.4	5	M	1	2	3	2	1	1	2	1	D	0	1	1	0	0	0	0	0	0
N	13	1	82	22.85714286	155	100	35	3.4	244	15.9	0.8	12.6	265	174	42	122	107.6	4	M	1	2	3	1	1	1	1	0	D	0	0	1	1	0	0	0	0	0
N	20	1	82	21.64412071	142	85	35	3.9	123	15.3	0.7	12.5	172	164	53	84	94.2	2	F	1	1	3	1	1	1	1	0	D	1	1	1	0	0	0	0	0	0
N	7	7	82	26.83864765	176	80	35	4.6	193	28.9	1	12.7	313	163	47	283	59.4	4	F	1	1	3	1	1	1	2	0	D	0	1	1	0	0	0	0	0	0
N	9	4	82	21.02792313	186	95	75	4.1	117	20.3	0.6	12.7	334	211	73	169	104.2	2	F	1	2	3	2	1	1	1	0	D	0	1	1	0	0	0	0	0	0
Y	12	2	82	23.33768443	169	75	20	4.3	167	18.6	0.9	14.1	224	178	53	121	100.8	3	M	1	1	3	2	2	1	1	0	D	0	1	1	0	0	0	0	0	0
N	18	6	82	20.06095444	149	93	20	4.3	104	22.1	1	11.2	307	158	52	120	82	1	M	1	2	3	2	1	1	1	0	D	0	0	0	0	0	0	0	0	0
N	20	1	82	18.02595738	166	74	20	3.6	132	21.8	0.9	10.2	220	170	47	66	109.8	4	M	1	1	3	3	3	1	1	0	D	0	0	0	0	0	0	0	0	0
N	9	3	82	23.78121284	155	80	50	4.6	113	14.9	0.5	13.2	173	224	62	108	140.4	4	F	1	2	3	2	1	1	1	0	D	0	1	0	0	0	0	0	0	0
N	20	0	82	20.93663912	120	70	15	4	211	13.8	0.8	13.6	198	136	66	51	59.8	1	M	1	2	3	1	1	1	1	0	D	0	1	0	0	0	0	0	0	0
N	9	2	82	20	153	84	60	3.9	91	16.6	0.5	9.7	379	200	44	114	133.2	1	F	1	2	3	1	1	1	1	0	D	0	0	0	0	0	0	0	0	1
N	9	3	82	19.02497027	154	75	20	3.5	91	18.3	0.7	12	207	183	43	111	117.8	3	F	1	1	3	2	1	1	1	0	D	0	0	0	1	0	0	0	0	0
N	14	7	82	20.95717116	163	87	20	3.8	122	33.5	1	14.3	171	229	73	67	142.6	4	M	1	2	3	3	3	1	1	0	D	0	1	0	0	0	0	0	0	0
Y	10	4	82	25.60553633	133	66	60	4.2	116	21.7	0.8	14	176	223	36	121	162.8	3	M	2	2	3	2	1	1	1	0	D	0	0	0	1	0	0	0	0	0
N	5	3	82	20.47826661	220	135	50	2.9	110	5.1	0.5	13.2	249	72	22	63	37.4	4	M	1	2	3	3	3	1	2	0	D	1	0	0	0	0	0	0	0	0
N	9	4	82	23.922423	154	94	50	3.8	218	6.7	0.6	15.5	300	233	47	194	147.2	1	F	1	1	3	2	1	1	1	0	D	1	1	0	0	0	1	0	0	0
N	20	2	82	24.44444444	159	93	20	4.4	117	17.4	0.8	14	272	238	52	167	152.6	1	F	1	2	3	1	1	2	1	0	D	0	0	0	0	0	0	0	1	0
N	20	1	82	26.57312925	136	90	35	4	130	16	1.2	14.4	125	176	36	197	100.6	2	M	1	1	3	1	1	1	1	0	D	0	1	0	0	0	0	0	0	0
N	20	5	82	20.81165453	157	70	35	3.3	116	12.9	0.6	11.3	166	152	62	78	74.4	4	F	1	1	2	1	1	1	1	0	D	0	1	0	0	0	0	0	0	0
N	20	7	82	24.8015873	100	60	20	4.1	96	26.7	1.2	12.9	171	123	53	99	50.2	4	M	1	2	3	1	2	1	1	0	D	0	1	0	0	0	0	0	0	0
Y	7	9	82	19.69266529	170	105	70	4.3	106	10.9	0.6	16.4	229	176	45	86	113.8	4	M	1	2	3	1	1	1	1	0	D	0	0	0	0	0	0	0	0	0
N	20	2	82	22.22222222	127	80	20	4.2	118	13.2	0.8	12.9	246	203	34	253	118.4	2	F	1	1	3	2	2	2	1	0	D	0	0	0	0	0	0	0	0	0
N	9	2	82	25.25951557	150	74	35	3.9	131	24.2	1.6	12.3	151	121	56	114	42.2	3	M	1	2	3	1	1	2	1	0	D	0	1	0	0	0	0	0	0	0
N	20	7	81	22.93975069	140	70	35	4	85	12.4	0.8	12.5	231	176	71	71	90.8	2	F	1	2	3	1	2	1	1	0	D	0	1	1	0	0	0	0	0	0
N	20	1	81	24.1671624	162	81	60	4.1	135	17.6	1.4	8.4	161	135	30	84	88.2	1	M	1	1	2	2	1	1	1	0	D	0	1	1	0	0	0	1	0	0
N	20	0	81	26.2226847	150	80	35	4.2	223	11.7	0.6	13.2	247	184	43	142	112.6	4	F	1	2	3	2	1	1	1	0	D	0	1	1	0	0	0	0	0	0
Y	12	5	81	24.44444444	205	79	35	3.7	164	21.9	1	13.5	201	149	50	102	78.6	3	F	1	2	3	2	1	1	2	0	D	0	0	1	0	0	0	1	0	0
Y	20	7	81	20.81165453	224	128	75	4.3	108	14.4	0.6	13.7	283	192	52	107	118.6	2	F	1	2	3	3	3	1	1	0	D	0	1	0	0	0	0	0	0	0
N	14	6	81	18.25631871	164	91	20	3.9	108	17.1	0.6	10.7	285	163	31	222	87.6	4	F	1	2	3	2	1	1	1	0	D	1	0	0	0	0	0	0	0	0
N	20	0	81	28.62147037	131	95	20	3.6	105	9.7	0.6	12.4	243	247	39	157	176.6	4	F	1	2	3	1	1	1	1	0	D	0	0	0	0	0	0	0	0	1
N	20	3	81	24.97398543	174	97	20	3.9	112	12.2	0.9	11.9	228	147	35	146	82.8	1	F	1	1	3	1	1	1	1	0	D	0	1	0	0	0	0	0	0	0
N	20	7	81	19.97918835	160	77	20	4.7	118	15.7	0.7	14.1	217	183	48	157	103.6	2	F	1	2	2	2	1	1	1	0	D	0	0	0	0	0	0	0	0	0
Y	8	4	81	20.81165453	209	126	35	3.9	137	12.3	0.4	13.9	215	204	41	101	142.8	4	F	1	2	3	1	2	1	1	0	D	0	0	0	0	0	0	0	0	0
N	20	1	81	18.28989483	160	81	60	3.2	111	8.3	0.7	14.2	179	140	33	63	94.4	4	M	2	1	3	1	1	1	1	0	D	0	1	0	0	0	0	0	0	0
Y	9	16	81	21.1552942	165	80	35	4	114	9.7	0.6	12.4	79	143	45	70	84	4	M	1	1	2	2	1	1	2	1	D	0	0	0	0	0	1	0	0	0
N	19	4	81	15.625	150	80	20	4	102	23.8	0.8	13.2	235	233	54	58	167.4	1	M	1	2	3	1	2	2	1	0	D	0	0	0	0	0	0	0	0	0
N	20	7	81	23.72528616	146	59	50	4	104	16.2	0.7	11.8	155	220	38	133	155.4	3	F	1	1	3	2	1	1	1	0	D	0	0	0	0	0	0	0	0	0
N	6	36	81	29.41176471	143	74	20	3.2	113	23.6	0.8	12.4	202	133	37	69	82.2	5	M	1	2	3	1	1	2	2	0	D	1	0	0	0	0	0	1	0	0
N	20	14	81	19.53125	130	70	35	4	137	10	0.5	13.8	311	178	56	84	105.2	4	F	1	2	3	1	1	1	1	0	D	0	1	0	0	0	0	0	0	0
Y	0	6	81	28.40054796	177	73	75	3.8	123	18	1.4	11.3	146	172	50	110	100	5	M	2	2	3	2	1	1	2	0	D	0	1	0	0	0	0	1	0	0
N	20	7	81	26.03749399	110	67	50	4.3	185	12.9	0.7	14	215	196	48	177	112.6	3	F	1	1	3	2	1	1	1	0	D	0	1	0	0	0	0	0	0	0
N	7	10	81	21.3577956	162	94	65	4.2	128	32.2	1.3	13	54	124	60	57	52.6	4	M	1	1	3	1	1	1	2	0	D	0	0	0	1	0	0	0	0	0
N	20	4	81	21.4532872	152	76	75	4	112	14.8	0.8	15.1	261	175	55	160	88	1	M	1	2	3	1	2	1	1	0	D	0	0	0	0	0	0	0	0	0
Y	20	3	81	15.55555556	124	90	65	3.2	97	23.3	0.7	11.2	279	119	43	46	66.8	3	F	1	2	3	2	1	1	1	0	D	0	1	0	0	0	1	0	0	1
N	20	3	81	16.65306122	157	87	55	3.6	153	22.4	0.8	11.9	248	170	43	119	103.2	4	M	1	2	3	2	1	1	1	0	D	0	0	0	0	0	0	0	0	1
N	9	7	81	22.82688093	159	85	75	4.1	98	19.5	0.6	11.6	272	211	57	181	117.8	3	F	1	2	3	1	1	1	1	0	D	0	1	0	0	0	1	0	0	0
N	13	7	81	22.22222222	171	90	20	4.2	108	13.9	0.6	13.9	277	227	45	145	153	3	F	1	2	3	2	1	1	1	0	D	0	0	0	0	0	0	0	0	1
N	20	7	81	26.05835362	189	73	35	3.8	121	19	0.9	13.3	198	225	47	76	162.8	2	F	1	2	3	1	1	1	1	0	D	0	1	0	0	0	0	0	0	0
N	19	3	81	28.01022373	140	100	20	4	160	15.6	0.9	11.3	222	204	31	115	150	2	M	1	1	3	1	1	1	1	0	D	1	0	0	1	0	0	0	0	0
N	15	2	80	22.86236854	115	59	35	4.7	145	15.7	0.9	14.5	240	151	32	235	72	2	M	1	1	3	1	2	1	1	0	D	0	1	1	1	0	1	0	0	0
N	20	0	80	19.36247266	140	80	35	4	55	24.8	1.8	10.9	284	122	40	163	49.4	0	M	1	2	3	3	3	1	1	0	D	1	0	1	1	0	0	0	0	0
N	10	1	80	22.65625	157	84	35	3.8	227	31.9	1.3	11	236	267	46	525	116	0	F	1	2	3	1	3	1	1	0	D	0	1	1	0	0	0	0	0	0
N	14	5	80	24.8357635	178	72	20	4.2	308	20.4	1	12.6	187	111	48	124	38.2	3	F	1	2	3	2	1	1	1	0	D	1	1	1	0	0	0	0	0	0
Y	0	7	80	24.44444444	179	99	50	4	131	13.3	0.9	12.6	367	179	58	117	97.6	4	F	1	2	3	2	1	1	2	1	D	1	0	1	0	0	0	0	0	0
Y	5	3	80	23.52941176	150	68	60	4.3	138	25	1	12.2	185	115	47	68	54.4	4	M	1	2	3	2	1	1	2	1	D	1	1	1	0	0	0	0	0	0
N	7	11	80	24.03460984	145	100	35	4	123	16.6	0.8	14.7	276	245	67	71	163.8	3	F	1	2	3	1	3	1	2	0	D	0	1	0	0	0	0	0	0	0
N	7	9	80	22.18934911	166	79	35	4.1	178	13.9	0.6	14.6	259	243	54	259	137.2	4	F	2	2	3	2	2	1	1	0	D	0	1	0	0	0	0	0	0	0
N	20	0	80	20.81165453	135	97	35	4.6	155	16.5	0.7	13.4	303	204	68	99	116.2	2	F	1	1	3	2	2	1	1	0	D	0	1	0	0	0	0	0	0	0
N	20	4	80	19.22768787	150	80	35	3.8	126	13.4	0.8	11.6	175	241	60	197	141.6	1	F	1	2	3	2	2	2	1	0	D	0	0	0	0	0	0	0	0	0
Y	11	3	80	22.30814991	140	80	60	4.3	110	9.9	0.8	15.2	266	233	47	217	142.6	4	M	2	1	3	1	1	1	1	0	D	0	0	0	0	0	0	0	0	0
N	20	1	80	28.125	172	83	20	4.1	162	11.6	0.6	15.9	137	175	50	115	102	1	F	1	2	3	2	1	1	1	0	D	0	1	0	0	0	0	0	0	0
N	20	3	80	25.68956193	127	67	45	3.9	156	10.2	1.4	14.1	242	147	30	246	67.8	0	M	1	2	3	1	1	1	1	0	D	0	0	0	1	0	0	0	0	0
N	14	1	80	24.44444444	148	72	35	4	132	13.6	0.5	13.4	251	158	48	92	91.6	2	F	1	2	3	2	2	2	1	0	D	0	1	0	0	1	0	0	0	0
N	13	1	80	22.89281998	113	68	30	4.2	177	23.8	0.8	11.8	220	209	45	255	113	2	F	1	1	3	1	2	1	1	0	D	0	1	0	0	0	0	0	0	0
Y	0	46	80	26.01456816	185	88	20	4.6	136	10.5	0.6	15.8	210	133	43	60	78	4	F	1	2	3	3	3	2	2	1	D	0	1	0	0	0	0	0	0	0
N	8	7	80	25.23634033	171	94	35	4.2	173	13.2	0.5	13.5	144	149	59	47	80.6	4	F	1	1	3	1	1	1	1	0	D	0	1	0	0	0	1	0	1	0
N	9	1	80	27.54820937	150	90	60	4.7	176	18.6	1.4	15.2	260	224	54	148	140.4	1	M	1	1	3	3	3	1	1	0	D	0	1	0	0	1	0	0	0	0
N	9	20	80	26.02758248	171	100	35	4.3	107	9.9	0.7	16.4	202	116	46	111	47.8	4	M	1	2	2	1	1	1	2	0	D	1	1	0	0	1	0	0	0	0
Y	7	2	80	22.38631428	169	94	20	3.7	127	17.9	0.8	12.6	178	190	39	98	131.4	2	M	1	1	3	3	3	1	1	0	D	0	1	0	0	0	0	1	0	1
N	7	3	80	20.23950076	157	96	20	4.1	183	9.9	0.5	15	275	263	56	210	165	3	F	1	2	2	1	1	1	1	0	D	0	0	0	1	0	1	0	0	0
Y	9	4	80	32.79194476	103	71	35	4.2	138	26.2	1	14	220	198	39	97	139.6	2	M	1	2	3	2	1	1	1	0	D	0	1	0	1	0	0	0	0	0
Y	6	2	80	21.51385851	186	93	50	3.7	117	7.5	0.6	11.2	209	110	44	111	43.8	4	M	1	1	2	2	1	1	2	1	D	0	1	0	1	0	0	0	0	0
N	12	5	80	24.16326531	132	88	35	3.8	106	23.9	1.3	14.5	162	193	50	149	113.2	3	M	1	1	3	2	2	1	2	0	D	0	0	0	0	1	0	0	0	1
N	14	7	80	22.89281998	167	83	35	4.4	143	11.3	0.5	13.7	245	136	39	119	73.2	4	F	1	2	2	2	1	1	1	0	D	0	1	0	0	0	0	0	0	0
N	6	13	80	25.23634033	170	111	50	4.1	125	17.4	0.8	12.9	157	130	45	102	64.6	4	F	1	1	3	1	1	1	2	1	D	1	1	0	0	0	0	1	0	1
N	13	3	79	22.0603538	154	89	35	3.9	105	22.4	1	9.9	206	167	38	131	102.8	4	F	1	2	3	2	1	2	1	0	D	1	1	1	0	0	0	0	0	0
Y	6	4	79	23.87511478	173	77	20	3.5	147	6.9	0.8	15.9	182	168	48	150	90	4	M	2	2	3	1	1	1	1	0	D	0	1	1	0	0	0	0	0	0
Y	8	8	79	21.875	167	95	50	3.7	195	13.6	0.9	12	315	155	34	255	70	4	F	1	1	2	1	1	1	1	0	D	0	1	1	0	0	0	0	0	0
N	14	1	79	25.25951557	193	74	35	2.8	95	22	1.4	11.8	112	115	54	125	36	1	M	1	1	3	1	1	2	1	0	D	1	1	1	0	0	0	0	0	0
N	20	0	79	24.65483235	128	78	20	4	264	17.5	0.7	14	232	168	51	163	84.4	1	F	1	1	3	2	1	1	1	0	D	0	1	1	0	0	0	0	0	0
N	14	5	79	18.02595738	140	90	35	4.3	181	15.6	0.6	10.7	286	178	68	91	91.8	4	F	1	1	3	1	1	1	1	0	D	0	1	1	0	0	0	0	0	0
Y	13	2	79	19.66230767	120	73	35	3.7	278	13.3	0.8	12.5	145	159	36	105	102	4	M	1	1	3	1	2	2	1	1	D	0	0	1	0	0	0	0	0	0
N	20	1	79	24.05693475	130	70	20	3.8	248	14.8	1	13.8	247	177	43	205	93	1	M	1	2	3	1	1	1	1	0	D	1	0	1	0	0	0	0	0	0
Y	2	2	79	22.13148789	197	95	60	4.3	159	25.8	1.1	13.5	253	219	60	111	136.8	4	M	1	2	3	2	1	1	2	1	D	0	1	1	0	0	0	0	0	0
N	9	5	79	26.5625	148	76	65	4.3	194	19.5	0.9	16.1	245	197	49	108	126.4	2	M	1	2	3	1	1	1	1	0	D	0	1	1	0	0	0	0	0	1
Y	6	7	79	29.13631634	173	87	35	4	178	19.1	0.7	11.9	392	102	43	64	46.2	4	F	1	2	3	1	1	1	1	0	D	0	1	1	0	0	0	0	0	0
N	19	1	79	25.95155709	189	97	35	3.8	76	15.3	0.9	11.7	174	150	60	57	78.6	2	M	1	1	2	2	1	1	1	0	D	0	1	0	0	0	0	0	0	0
N	14	6	79	26.6727633	120	80	20	3.8	133	16.5	0.9	13.9	106	126	39	61	74.8	3	M	1	2	3	2	2	1	1	0	D	0	0	0	1	0	0	0	0	0
N	8	3	79	20.76124567	157	99	35	4.4	124	20.5	0.9	16.5	163	162	61	70	87	4	M	1	1	3	1	1	2	2	0	D	0	1	0	0	0	0	0	0	0
N	14	6	79	27.88518739	162	89	35	4.4	148	12.5	0.9	16.1	184	91	36	123	30.4	3	M	1	1	3	2	1	1	1	0	D	1	1	0	0	0	0	0	0	0
N	20	2	79	20.54419284	163	79	45	3.9	111	18.8	0.8	11.2	243	268	56	135	185	3	F	1	2	3	1	1	1	1	0	D	0	1	0	0	0	0	0	0	0
N	8	3	79	31.22130395	146	70	20	4.4	66	43.7	2.5	15.3	330	104	37	557	-44.4	1	M	1	2	3	2	2	1	1	0	D	1	1	0	0	0	0	0	1	0
N	14	2	79	24.03460984	180	91	20	4.1	108	12.3	0.5	12.9	208	186	38	200	108	0	F	1	2	3	2	1	1	1	0	D	0	0	0	0	0	0	0	0	0
N	9	6	79	27.23922448	147	89	20	3.9	117	15.3	0.8	14	261	132	49	64	70.2	3	M	2	1	3	2	1	1	1	0	D	0	1	0	0	0	0	0	0	0
N	20	3	79	19.53125	145	83	20	4.1	96	12.5	1	14.6	227	134	35	181	62.8	2	M	1	2	3	2	1	1	1	0	D	1	0	0	1	0	0	0	0	0
N	12	7	79	20.02884153	138	82	45	4.2	111	7.9	0.8	14.4	286	119	31	175	53	1	M	1	2	3	2	1	1	1	0	D	1	0	0	0	0	0	0	0	0
N	20	2	79	25.71166208	209	99	20	4.4	117	21.1	0.9	12.8	213	236	60	87	158.6	1	F	2	2	3	1	1	1	1	0	D	0	1	0	0	0	0	0	0	0
N	12	1	79	17.30103806	129	34	35	3.3	114	17.8	0.9	12.1	243	221	45	83	159.4	1	M	1	2	3	2	2	1	1	0	D	0	0	0	0	0	0	0	0	0
N	14	0	79	26.7299275	162	69	20	3.6	105	17.2	0.7	13.9	197	100	31	93	50.4	1	M	2	1	3	1	1	1	1	0	D	0	1	0	0	0	0	0	0	0
N	13	7	79	15.11111111	126	55	45	3.9	104	16	0.5	11.9	179	176	44	93	113.4	3	F	1	1	3	2	1	2	1	0	D	1	0	0	1	0	0	0	0	1
N	10	8	79	31.11111111	144	73	20	3.8	133	13	0.4	10	395	289	57	229	186.2	4	F	1	1	3	2	2	1	2	0	D	0	0	0	0	0	0	0	0	1
Y	5	12	79	29.13631634	177	71	50	4.1	169	17.4	1	13	193	180	59	69	107.2	5	F	2	2	2	2	1	1	2	1	D	1	1	0	0	0	0	0	0	0
N	17	0	79	19.140625	174	81	20	3.8	104	22.9	0.8	10.8	169	166	62	83	87.4	0	F	1	1	3	1	1	1	1	0	D	0	1	0	0	0	0	0	0	0
N	20	6	79	26.81359045	158	88	35	4.6	121	11.9	1	16.6	228	208	38	196	130.8	1	M	1	1	3	2	1	1	1	0	D	0	1	0	0	0	0	0	0	0
Y	9	7	79	24.22145329	160	70	20	4.5	228	21.6	0.7	14.5	223	256	55	64	188.2	2	M	1	2	3	1	1	1	1	0	D	0	0	0	0	0	0	0	0	0
Y	10	4	79	23.58832922	148	85	20	3.9	103	16.1	1.4	15.2	237	264	38	274	171.2	2	M	1	1	3	2	2	1	1	0	D	0	1	0	0	0	0	0	0	0
Y	13	4	79	23.62444749	143	79	35	3.9	93	18.7	0.5	12.4	238	124	36	145	59	2	F	1	2	3	2	1	1	2	0	D	1	1	0	0	0	0	0	0	0
N	20	2	79	20.82999519	155	72	20	4.3	152	18.9	0.5	14.5	205	169	49	130	94	2	F	1	2	3	1	1	1	1	0	D	0	0	0	0	0	0	0	0	0
N	13	5	79	21.40309156	140	78	70	3.8	171	28.8	0.8	11.5	192	222	51	71	156.8	4	F	1	2	3	1	1	1	1	0	D	0	0	0	0	0	0	0	0	0
N	14	6	79	23.87511478	158	92	50	3.2	104	21.3	1.8	11.3	284	146	40	128	80.4	4	F	1	2	3	2	1	1	1	0	D	1	1	0	0	0	0	0	0	0
N	20	0	79	22.72440348	145	89	20	4	104	15	0.6	14.3	195	297	56	157	209.6	2	M	1	1	3	2	2	1	1	0	D	0	1	0	0	0	0	0	0	0
N	14	4	79	18.81892431	180	90	35	3.4	84	12.8	0.5	10.8	175	153	35	118	94.4	2	F	1	2	3	2	1	1	1	0	D	0	0	0	0	0	0	0	0	0
N	14	17	79	24.44444444	140	80	20	4.2	189	16.3	1	15.4	209	271	63	83	191.4	5	F	1	2	2	2	2	1	2	0	D	0	0	0	0	0	0	0	0	0
N	11	5	79	20	130	70	50	4	120	13.3	0.5	9.9	447	174	66	33	101.4	5	F	1	2	3	2	1	1	1	0	D	1	1	0	0	0	0	0	0	0
Y	5	4	79	20.95717116	165	93	35	3.8	99	14.2	0.4	11.1	354	149	44	70	91	2	F	1	2	3	1	1	1	1	0	D	1	1	0	0	0	0	0	0	0
N	20	7	79	28.398718	136	71	50	4	129	17.7	0.9	13.4	250	185	57	136	100.8	1	F	1	2	3	3	3	1	1	0	D	0	1	0	0	1	0	0	0	0
Y	9	11	79	31.25	190	95	35	3.9	109	15.1	0.7	13.4	222	218	62	65	143	4	F	1	2	3	1	1	1	1	0	D	0	1	0	0	0	0	0	0	1
N	12	7	79	28.76397107	180	74	35	4.1	123	11.4	0.4	13.1	194	284	58	142	197.6	4	F	1	2	3	1	1	1	1	0	D	0	1	0	0	0	0	0	0	1
N	8	4	79	22.22222222	182	91	65	4.4	111	21.1	0.8	13.5	285	146	53	123	68.4	1	F	1	2	3	1	1	1	1	0	D	0	1	0	0	0	0	0	0	0
N	9	7	79	19.23356075	185	108	45	3.6	122	18.3	1	12	561	186	31	95	136	4	M	1	2	3	3	3	1	2	0	D	0	0	0	0	0	0	0	0	0
N	13	4	79	18.66666667	113	85	20	4.3	112	28.3	0.8	9.5	195	205	51	211	111.8	1	F	1	2	2	2	1	1	1	0	D	1	0	0	0	0	0	0	0	0
N	12	5	79	21.64412071	180	97	35	3.9	116	13.4	0.9	11.8	324	255	54	252	150.6	0	F	2	2	3	2	2	1	1	0	D	1	0	0	0	0	0	0	0	1
N	20	1	79	27.94214333	120	80	35	4.1	97	17.7	0.6	12.6	286	217	56	240	113	1	F	1	2	3	2	2	2	1	0	D	0	0	0	1	0	0	0	0	0
Y	20	2	78	27.34375	146	128	35	3.8	142	12.8	0.8	14.2	221	115	32	90	65	1	M	1	1	3	2	1	1	1	0	D	0	1	1	0	0	0	0	0	0
N	20	6	78	29.13631634	150	75	35	3.3	219	10.3	0.5	11.7	121	124	29	101	74.8	4	F	1	1	3	1	1	1	1	0	D	1	0	1	1	0	0	0	0	0
N	9	13	78	16.796875	149	74	50	3.8	134	24.8	1.2	9.7	355	223	55	293	109.4	2	F	1	2	3	1	2	1	1	0	D	0	1	1	0	0	0	0	0	1
N	20	1	78	22.85714286	188	99	35	4.3	148	20.5	1	13.7	275	150	36	151	83.8	1	M	1	2	3	2	1	1	1	0	D	0	0	1	0	0	0	0	0	0
N	20	4	78	20.54569362	183	86	60	4.5	132	16.2	0.9	14.1	236	221	64	151	126.8	4	F	1	1	3	1	1	1	1	0	D	0	1	1	0	0	0	0	0	1
N	19	3	78	28.88888889	91	50	45	4.1	183	27.4	0.7	15.4	253	159	40	141	90.8	4	F	1	2	3	1	1	1	1	0	D	0	1	1	0	0	0	0	0	0
N	10	2	78	21.35930625	174	101	35	4.3	106	9.3	0.5	12.3	244	203	47	167	122.6	3	F	1	2	2	2	1	1	1	0	D	0	0	0	0	0	0	0	0	0
N	18	1	78	22.22222222	140	90	20	4.4	118	30.1	0.9	13.9	279	189	39	232	103.6	1	F	1	2	3	2	1	1	1	0	D	0	0	0	0	0	0	0	0	0
N	13	3	78	23.03004535	152	89	35	4.4	146	23.6	0.7	14.7	245	228	45	300	123	2	M	1	2	3	1	2	1	1	0	D	0	0	0	0	0	0	0	0	0
N	20	0	78	20.34279778	160	77	20	4.1	118	10.8	0.6	11.8	267	233	64	147	139.6	4	F	1	2	3	1	1	1	1	0	D	0	0	0	0	0	0	0	0	0
Y	13	2	78	17.22480372	138	88	45	3.8	80	15.8	0.6	10.2	218	198	66	72	117.6	1	F	1	2	3	1	2	1	1	0	D	0	1	0	0	0	0	0	0	0
N	14	1	78	23.22543185	154	76	35	3.9	142	13.6	0.8	12.9	303	260	47	276	157.8	3	M	1	1	3	2	1	1	1	0	D	1	1	0	0	0	0	0	0	0
N	14	2	78	24.22145329	131	80	35	3.5	100	26.3	1.2	9.2	154	131	50	53	70.4	3	M	1	2	3	2	1	1	1	0	D	0	1	0	0	0	0	0	0	0
Y	14	7	78	23.73866213	150	90	20	3.6	123	24.1	1.7	15	106	160	38	124	97.2	3	M	1	1	3	2	2	2	1	0	D	0	1	0	0	0	0	0	0	0
N	7	5	78	19.48696145	162	89	20	4	193	19.3	1.3	11.1	315	179	60	73	104.4	2	M	2	1	3	1	1	1	1	0	D	0	0	0	0	0	0	0	0	0
N	19	3	78	27.6816609	167	79	50	4.3	132	11.2	0.9	14.4	132	159	44	160	83	3	M	2	2	3	2	1	1	1	0	D	0	1	0	0	0	0	0	0	0
Y	14	4	78	21.71925011	139	87	35	3.8	109	17.5	1.3	12.4	165	267	43	173	189.4	3	M	1	2	3	2	2	1	1	0	D	0	1	0	0	0	0	0	0	0
N	15	1	78	24.97704316	134	82	20	4	96	18.3	0.7	14.5	193	210	51	77	143.6	1	M	1	2	3	2	2	1	1	0	D	0	0	0	0	0	0	0	0	0
Y	8	1	78	27.34375	139	91	20	3.7	113	14.6	1	11.3	156	148	47	49	91.2	2	M	1	2	3	2	2	1	1	0	D	0	1	0	0	0	0	0	0	0
N	20	2	78	16.86625063	191	99	15	3.8	108	19.5	0.9	11.1	226	122	38	112	61.6	4	F	2	2	3	2	1	1	1	0	D	1	0	0	0	1	0	0	0	0
N	9	2	78	26.12244898	147	72	35	4.2	319	16.9	1.2	16.2	207	224	40	245	135	1	M	1	1	3	1	1	1	1	0	D	0	1	0	1	0	0	0	0	0
N	20	4	78	23.62444749	130	70	35	3.9	96	12.4	0.7	12.3	153	164	42	111	99.8	1	M	1	2	3	1	1	1	1	0	D	0	0	0	0	0	0	0	0	0
N	20	1	78	24.14151925	178	84	35	4.1	113	25.5	0.6	12.1	337	220	51	112	146.6	2	F	2	2	3	2	1	1	1	0	D	0	1	0	0	0	0	0	0	0
Y	8	1	78	22.265625	151	92	35	3.9	99	17.4	0.9	13.3	201	214	47	167	133.6	3	M	1	1	3	2	1	1	1	0	D	0	0	0	0	0	0	0	0	0
N	20	4	78	23.87511478	150	80	35	3.9	133	11.5	0.9	14.2	213	219	38	278	125.4	2	M	1	1	3	2	1	1	1	0	D	0	0	0	0	0	0	0	0	0
Y	7	5	78	22.67573696	140	90	20	3.6	191	13.5	0.8	14	212	166	32	90	116	3	M	1	2	3	2	2	1	1	0	D	0	0	0	0	0	0	0	0	0
N	8	7	78	24.22145329	173	93	35	4.3	119	7.3	1	15.2	225	215	50	100	145	1	M	1	1	3	1	1	1	2	0	D	1	1	0	0	0	0	0	0	1
Y	0	5	78	35.3798127	97	65	50	3.8	169	12.7	0.6	14.4	175	210	49	132	134.6	4	F	1	1	2	2	1	1	2	1	D	1	0	0	0	0	0	0	0	0
N	20	2	78	23.71960925	197	84	35	3.9	109	18.8	1	14.5	212	168	61	70	93	1	M	1	2	3	2	1	1	1	0	D	0	0	0	0	0	1	0	0	0
N	9	3	78	28.57796068	172	81	35	3.9	122	26.5	0.9	16	158	198	59	279	83.2	1	M	1	2	3	1	1	1	1	0	D	0	1	0	0	0	0	0	0	0
N	20	2	78	16.36580044	181	88	45	5.2	156	14.9	1	16.4	177	228	87	196	101.8	4	F	1	2	3	1	1	1	1	0	D	0	1	0	0	0	0	0	0	0
N	20	1	78	27.88761707	156	78	60	4.2	104	13.3	0.6	13.6	297	211	52	156	127.8	1	F	1	2	3	2	1	1	1	0	D	1	0	0	0	0	0	0	0	0
N	9	3	78	21.30394858	150	76	60	4.5	108	18.1	0.6	15	211	179	47	120	108	3	F	1	2	3	1	1	1	2	0	D	0	1	0	0	0	0	0	0	0
Y	9	3	78	22.49134948	167	86	45	3.9	102	12.2	0.7	15.2	370	175	44	317	67.6	3	M	2	2	3	2	1	1	2	1	D	0	0	0	0	0	0	0	0	0
N	20	1	78	24.67105263	121	79	20	4.1	108	19.2	1.1	14.6	254	228	45	348	113.4	1	F	1	2	3	3	3	2	1	0	D	0	0	0	0	0	0	0	0	0
N	20	1	77	19.72318339	160	100	45	3.7	179	16.4	1.2	11.9	275	109	35	81	57.8	3	M	1	2	3	1	2	1	1	0	D	0	0	1	0	0	0	0	0	0
N	12	1	77	16.52892562	182	78	30	4.6	132	21.4	0.8	12.5	247	290	53	159	205.2	3	F	1	1	3	2	1	1	1	0	D	0	1	1	0	0	0	0	0	0
Y	7	7	77	26.48553975	127	71	50	4.2	203	18	0.8	11.7	208	128	42	92	67.6	2	F	1	2	3	1	1	1	2	1	D	0	1	1	0	1	0	1	1	1
Y	10	2	77	31.25	120	70	35	4	350	17.7	0.9	10.8	285	160	42	236	70.8	3	F	2	1	3	2	2	2	1	0	D	0	0	1	0	0	0	0	0	0
N	14	2	77	27.6816609	162	85	20	4	99	14.9	0.9	14.3	194	165	30	114	112.2	2	M	1	2	3	1	1	2	1	0	D	0	1	1	0	0	0	0	0	0
N	20	0	77	20.81165453	123	70	20	4.4	110	22.5	0.8	11.4	211	123	58	119	41.2	1	F	1	1	3	1	1	1	1	0	D	0	1	1	0	0	0	1	0	0
Y	8	4	77	22.03856749	161	78	35	4.8	112	22.8	1.4	11.9	224	179	51	121	103.8	4	M	2	2	3	1	1	1	1	0	D	0	1	1	0	0	0	0	0	1
Y	14	1	77	20.70081674	135	77	20	3.9	144	15.2	0.9	13.1	236	208	49	81	142.8	3	M	1	1	2	2	1	1	1	1	D	0	1	1	0	0	0	0	0	0
Y	20	17	77	26.37023814	140	70	45	4.5	90	20.1	0.7	13	396	159	33	110	104	4	F	1	2	3	1	3	1	1	0	D	1	0	1	0	0	0	0	0	0
Y	4	37	77	26.57312925	200	140	50	4.2	551	29.7	2	11.3	135	69	29	71	25.8	2	M	1	2	3	3	1	1	2	0	D	1	1	1	0	0	0	0	0	0
N	13	3	77	30.0432623	150	80	35	4	242	8.6	0.6	11.1	257	162	50	118	88.4	2	F	1	1	3	2	1	1	1	1	D	0	1	1	0	1	1	0	0	0
N	20	8	77	20.95717116	160	83	20	3.6	118	27.9	1.5	11	327	126	34	92	73.6	1	M	1	2	3	2	1	1	1	0	D	0	0	1	0	0	0	0	0	0
N	9	2	77	22.46003435	199	89	20	4.1	204	12.7	0.7	14.9	252	163	35	213	85.4	2	M	1	2	3	2	1	1	1	0	D	0	1	1	0	0	0	0	0	0
N	14	5	77	24.76756592	165	95	35	4.2	135	7.9	0.8	11.7	380	189	39	87	132.6	2	F	1	1	3	1	2	1	1	0	D	0	1	0	0	0	0	0	0	0
N	20	3	77	24.22145329	175	74	35	4.2	98	16.4	1.3	13.8	260	107	27	98	60.4	4	M	1	2	3	3	3	1	1	0	D	0	1	0	0	0	0	0	0	0
N	4	11	77	23.42209073	128	72	35	4.1	122	13.6	0.6	9	241	151	45	62	93.6	4	F	1	2	3	1	1	1	2	0	D	0	1	0	0	0	0	0	0	0
Y	20	4	77	21.77843524	132	58	20	4	112	8.3	0.5	13.4	257	232	61	227	125.6	2	F	1	1	3	1	2	1	1	0	D	0	1	0	0	0	0	0	0	0
Y	4	28	77	19.53125	139	93	35	3.4	124	11.4	0.4	12.7	258	150	43	130	81	5	F	1	2	2	3	3	1	2	0	D	1	1	0	0	0	0	0	0	0
N	20	1	77	23.87511478	156	80	35	4.4	135	15.6	0.7	13.9	314	126	50	61	63.8	2	M	1	2	3	1	2	1	1	0	D	1	1	0	0	0	0	0	0	0
N	20	2	77	25.390625	130	80	60	3.7	157	10.7	0.6	10.7	250	149	37	92	93.6	1	F	1	1	3	2	1	2	1	0	D	0	1	0	0	0	0	0	0	0
Y	9	4	77	20.06920415	140	70	45	4.1	95	9.2	0.9	13.7	253	130	64	121	41.8	3	M	1	2	3	2	1	2	1	0	D	0	0	0	0	0	0	0	0	0
N	15	5	77	22.0603538	170	93	35	3.8	145	26.2	0.8	11.2	333	197	50	174	112.2	1	F	1	2	3	3	1	1	1	0	D	0	0	0	0	0	0	0	0	0
N	20	1	77	21.67125803	160	90	35	4.3	105	17.9	0.8	16.1	252	163	49	133	87.4	0	M	1	2	3	1	1	1	1	0	D	0	0	0	1	0	0	0	0	0
N	20	1	77	29.38475666	139	71	35	3.7	184	13.2	0.8	16.3	207	175	32	226	97.8	2	M	1	2	3	2	1	1	1	0	D	0	1	0	0	1	0	0	0	0
Y	14	14	77	22.80601728	151	72	35	4	130	23.7	0.7	13.4	292	216	47	139	141.2	2	F	1	2	3	1	1	1	1	0	D	0	1	0	0	0	0	0	0	0
Y	10	2	77	21.484375	150	80	35	4.1	132	13	1.1	13.2	241	167	50	83	100.4	4	M	1	2	3	2	1	1	1	0	D	0	0	0	1	0	0	0	0	0
N	20	6	77	24.11265432	193	91	60	3.4	163	22.5	1.1	11.8	220	169	46	270	69	3	F	1	2	3	1	1	1	1	0	D	0	1	0	0	1	0	0	0	0
N	14	5	77	23.62444749	159	95	35	3.6	104	16	0.6	14.8	237	157	44	75	98	4	M	1	1	3	1	1	1	1	0	D	1	1	0	0	1	0	0	0	0
N	20	1	77	24.44444444	190	102	35	4.8	193	13.4	0.7	16.9	830	290	60	92	211.6	2	F	1	2	3	1	1	1	1	0	D	0	0	0	0	0	0	0	0	0
Y	8	7	77	21.2585034	150	80	50	3.8	135	16.5	1	14.7	186	139	52	59	75.2	2	M	1	2	3	2	2	1	2	0	D	0	0	0	1	0	0	0	0	0
Y	13	3	77	21.2585034	157	94	35	4.1	167	10.8	0.8	12.6	181	213	40	164	140.2	2	M	1	2	3	2	1	1	1	0	D	1	0	0	1	0	0	0	0	0
N	9	0	77	27.44059917	140	80	35	3.7	96	16	0.9	15.6	191	156	47	109	87.2	2	M	1	2	3	2	1	1	1	0	D	0	0	0	1	0	0	0	0	0
N	5	6	77	23.03004535	140	70	45	4.4	123	15.9	0.6	13.5	220	169	39	152	99.6	4	M	1	2	2	1	1	1	1	0	D	1	1	0	0	0	0	0	0	0
N	9	5	77	19.47714681	169	106	35	4.6	117	10.7	0.5	15.3	229	272	60	139	184.2	4	F	1	1	3	2	1	2	1	0	D	0	0	0	0	0	0	0	0	0
N	9	4	77	20.76124567	192	87	20	4	102	19	0.8	12.6	218	181	41	80	124	2	M	1	2	3	2	1	1	1	0	D	1	0	0	1	0	0	0	0	0
N	14	0	77	17.89802289	134	71	45	3.8	98	13.4	0.8	12.8	115	127	45	89	64.2	2	F	1	2	3	2	1	1	1	0	D	0	0	0	0	0	0	1	0	0
N	20	6	77	22.93975069	156	92	35	4.2	108	21.5	0.6	14.4	329	195	62	301	72.8	2	F	1	1	3	1	1	1	1	0	D	0	1	0	0	1	0	0	0	0
N	20	1	77	21.67125803	187	105	35	3.8	100	22.8	0.7	15.8	227	190	55	79	119.2	2	M	1	1	3	2	1	1	1	0	D	0	0	0	1	0	0	1	0	0
N	20	2	77	24.09297052	140	80	35	4.1	161	21.7	1.2	13.6	172	123	50	81	56.8	1	M	1	1	3	3	3	1	1	0	D	0	0	0	0	1	0	0	0	0
Y	11	4	77	25.05930703	110	70	35	4.2	126	12.4	0.9	14.6	153	187	44	173	108.4	2	M	1	1	3	2	1	1	1	0	D	1	1	0	0	0	0	0	0	0
Y	7	3	77	24.8015873	166	104	20	3.9	108	25.8	1.3	11.1	263	190	67	121	98.8	4	M	2	1	3	1	1	1	1	1	D	0	0	0	0	0	0	0	0	0
N	18	5	77	22.03172568	123	62	45	3.8	132	33.3	0.9	11.7	405	193	49	246	94.8	0	F	1	1	3	1	2	1	1	0	D	0	1	0	0	0	0	0	0	0
N	18	9	77	23.39229969	170	80	35	4.3	132	27.5	0.9	12.8	336	189	57	142	103.6	2	F	1	2	3	1	2	1	1	0	D	0	1	0	0	0	0	0	0	0
N	20	0	76	22.03172568	182	103	35	4.7	208	21	0.7	14.9	263	209	39	306	108.8	1	F	1	1	3	2	1	1	1	0	D	0	0	1	0	0	0	0	0	0
N	20	0	76	21.22788762	190	90	35	4.3	356	13.7	0.6	16	148	196	48	99	128.2	0	M	1	1	3	3	1	2	1	0	D	0	0	1	0	0	0	0	0	0
N	20	1	76	23.71184463	146	74	35	4.2	104	15.4	0.8	14.4	183	184	54	117	106.6	1	F	2	1	3	3	3	1	1	0	D	0	1	1	1	1	0	1	0	0
N	13	2	76	22.03172568	130	80	35	4.1	90	8	0.8	15.7	194	116	29	67	73.6	2	M	1	2	3	1	1	2	1	1	D	1	0	1	0	1	0	0	0	0
N	16	6	76	24.91349481	130	80	60	4	235	13.4	0.7	12.6	220	210	46	101	143.8	4	M	1	2	3	2	2	1	1	0	D	0	1	0	0	0	0	0	0	0
Y	20	2	76	25.35154137	166	81	20	3.6	107	11.6	1	14.1	224	188	36	131	125.8	5	M	1	2	0	1	1	1	1	0	D	0	0	0	0	0	0	0	0	0
N	20	0	76	22.05805119	159	74	35	4	105	12.3	0.6	12.1	255	207	40	205	126	1	M	1	2	3	2	1	1	1	0	D	1	0	0	0	0	1	0	0	0
N	11	16	76	28.88888889	130	78	20	4.2	117	31.1	0.9	13.2	211	100	33	56	55.8	4	F	2	2	2	1	1	1	2	0	D	0	1	0	0	1	0	0	0	0
N	14	7	76	19.55555556	119	53	35	4	139	20.7	0.9	12.7	305	190	46	404	63.2	2	F	1	1	3	1	1	1	1	0	D	0	1	0	0	0	0	0	0	0
Y	14	4	76	24.8015873	160	75	35	3.8	113	16	0.8	13.8	285	178	50	55	117	4	M	1	2	3	1	1	1	2	0	D	0	1	0	1	0	0	0	0	1
Y	8	3	76	22.22222222	163	82	30	4	115	10.8	0.9	13.2	263	248	45	150	173	5	F	1	2	3	1	1	1	1	0	D	0	1	0	0	0	0	0	0	0
N	20	1	76	21.484375	123	75	20	3.5	183	35.9	1.6	13.5	218	147	38	99	89.2	4	M	1	1	3	3	3	1	1	0	D	1	1	0	0	0	0	0	0	0
N	14	4	76	26.66666667	143	82	35	4	128	22.4	0.3	12.5	353	217	52	135	138	1	F	1	2	3	1	2	1	1	0	D	0	0	0	0	0	0	0	0	0
N	10	4	76	27.54820937	100	60	60	4.2	104	27.2	1.2	13.4	150	102	37	81	48.8	4	M	1	1	3	1	1	2	2	0	D	1	0	0	0	0	0	0	0	1
Y	12	4	76	31.21748179	123	50	20	4.1	127	13.8	0.9	14.6	178	184	38	171	111.8	3	M	1	1	3	1	2	1	1	0	D	0	1	0	1	0	0	0	0	0
Y	20	9	76	20.04744562	149	85	35	4.2	156	16.2	0.7	11	270	177	44	52	122.6	3	M	1	2	3	2	2	1	1	0	D	1	1	0	0	0	0	0	0	0
N	20	0	76	25.88757396	151	71	20	4	191	26.6	0.8	12.3	202	150	31	75	104	0	F	1	1	3	2	1	1	1	0	D	0	1	0	0	0	0	0	0	0
N	20	2	76	27.40765728	140	80	35	4.1	127	14.4	0.9	13.8	217	201	44	146	127.8	2	F	1	1	3	2	1	1	1	0	D	1	1	0	0	0	0	0	0	0
N	20	0	76	22.89281998	185	74	35	4.1	98	13.5	0.5	12.2	270	166	37	153	98.4	3	F	1	2	3	2	2	1	1	0	D	0	0	0	0	0	0	0	0	0
N	20	5	76	25.0995016	175	96	30	4.3	114	17.3	0.6	16	166	241	58	144	154.2	2	M	1	2	3	1	1	1	1	0	D	0	1	0	1	0	0	0	0	0
N	11	6	76	27.10204082	134	81	20	4.1	128	23.4	0.8	15.2	241	163	36	217	83.6	4	M	1	1	3	2	2	1	1	0	D	0	1	0	0	0	0	0	0	0
N	9	4	76	23.87511478	137	84	20	4.1	118	14.6	1.1	14.8	259	167	40	151	96.8	2	M	2	1	3	2	1	1	1	0	D	0	0	0	1	1	0	0	0	0
N	14	16	76	29.13631634	128	76	50	4	195	15.7	0.7	12.5	170	186	60	118	102.4	4	F	1	2	3	1	1	1	1	0	D	0	1	0	0	0	0	0	0	0
N	20	5	76	22.58270917	147	86	20	3.8	113	16.5	0.6	14.5	187	159	44	81	98.8	1	M	1	1	3	2	1	1	1	0	D	0	0	0	0	0	0	0	0	0
N	20	3	76	15.81685744	152	67	60	4.2	126	20.9	0.8	10.7	313	207	48	123	134.4	4	F	1	2	3	1	2	1	1	0	D	0	1	0	0	0	0	0	0	0
N	20	2	76	22.03172568	190	96	35	3.8	105	9.9	0.5	13.7	215	165	52	244	64.2	3	F	1	2	2	1	1	2	1	0	D	0	1	0	0	1	0	0	0	0
N	20	4	76	28.40054796	239	105	20	4.5	96	15	1.1	15.2	231	202	47	180	119	2	M	1	1	3	1	1	1	1	0	D	0	0	0	1	0	0	0	0	0
N	20	6	76	20.24548878	183	136	35	3.8	98	10.2	0.8	13.3	146	138	50	146	58.8	4	F	1	1	3	2	1	1	1	1	D	1	1	0	0	0	1	0	0	1
N	20	2	76	23.4375	181	84	20	3.8	142	16.5	0.7	12	193	124	42	49	72.2	0	F	1	2	2	1	1	1	1	0	D	0	1	0	0	0	0	0	0	0
N	20	2	76	21.30394858	154	82	35	4.1	146	16.6	0.8	14.1	228	164	39	248	75.4	1	M	1	1	3	2	1	1	1	0	D	0	1	0	0	0	0	0	0	0
N	13	9	76	23.03004535	149	79	35	4.4	100	12.8	0.9	15	235	167	37	157	98.6	1	M	1	1	3	2	1	1	1	0	D	0	0	0	1	0	0	0	0	0
Y	6	10	76	20.54988662	150	80	35	4	99	18.2	1	12.3	149	95	31	143	35.4	5	M	2	2	3	1	1	1	1	1	D	1	1	0	0	0	0	0	0	0
Y	7	12	75	26.82742078	124	59	50	4	680	28.6	1.1	13.3	317	189	54	267	81.6	5	M	1	2	2	1	2	1	2	0	D	0	1	1	0	0	0	0	0	0
N	12	4	75	22.22222222	130	80	60	4.1	262	21	1	12.4	333	227	41	226	140.8	4	F	2	1	3	1	1	2	1	0	D	1	1	1	0	0	0	0	0	0
Y	14	3	75	18.75	132	77	20	3.9	130	15.8	0.8	10.6	179	166	51	40	107	2	M	1	2	3	2	1	1	1	0	D	0	0	1	0	0	0	0	0	0
N	6	7	75	22.85714286	160	84	20	4.5	114	12.6	0.9	15.8	273	184	44	199	100.2	3	M	1	2	3	3	1	1	1	0	D	1	0	1	0	0	0	0	0	0
Y	14	6	75	24.44727891	182	98	20	3.9	280	23.5	1.2	13.2	241	135	39	125	71	2	M	1	2	3	2	2	1	1	0	D	0	1	1	0	0	0	0	0	0
N	20	1	75	17.77777778	191	104	35	3.7	122	11.6	0.5	11.7	280	206	46	105	139	3	F	1	2	3	3	3	1	1	0	D	0	1	1	0	0	0	0	0	0
N	9	5	75	24.23822715	147	81	25	4.4	99	13.3	0.5	11.9	281	105	36	100	49	2	F	1	1	3	1	1	1	1	0	D	1	1	1	0	0	0	0	0	0
N	19	6	75	25.95155709	120	60	20	4.3	226	12.8	0.7	14.7	210	168	37	134	104.2	2	M	1	2	3	2	1	1	1	0	D	0	0	1	0	0	0	0	0	0
N	14	2	75	23.14814815	159	81	20	4.6	183	14.4	1	13.8	226	137	28	173	74.4	3	M	1	1	3	2	2	1	1	0	D	0	1	1	0	0	0	0	0	0
Y	8	2	75	21.67125803	183	106	35	3.8	108	27.6	1	11.5	334	117	45	61	59.8	3	M	1	2	2	3	2	1	1	0	D	1	1	1	0	0	0	0	1	0
Y	3	11	75	25.91512796	137	78	50	3.9	111	10.8	0.7	12.1	260	219	68	78	135.4	4	F	1	1	2	2	2	1	2	0	D	0	1	0	0	0	0	0	0	1
N	14	4	75	19.53125	150	80	20	4.4	95	12.3	0.6	13.7	237	233	61	68	158.4	2	F	1	2	3	1	2	1	1	1	D	0	0	0	0	0	0	0	0	0
Y	15	4	75	22.65625	134	79	35	3.6	160	13.5	0.7	12.2	251	199	48	81	134.8	2	M	1	2	3	2	1	1	1	0	D	0	1	0	0	0	0	0	0	0
N	13	3	75	20.89795918	153	70	20	3.7	112	16.1	0.8	14.7	321	168	42	229	80.2	4	M	1	2	3	2	2	1	1	0	D	0	0	0	0	0	0	0	0	0
N	20	6	75	21.64127424	126	94	20	4.3	116	7.5	0.5	12.8	236	184	46	99	118.2	3	F	1	2	3	1	1	1	1	0	D	0	1	0	0	0	0	0	0	0
N	8	2	75	23.87511478	161	90	35	3.7	87	25.1	1.1	12.7	171	109	36	262	20.6	1	M	1	1	2	2	1	1	1	0	D	0	0	0	0	0	0	0	0	0
Y	12	6	75	20.54569362	209	108	35	3.6	114	15.1	0.7	12.2	171	159	34	80	109	4	F	2	2	3	1	1	1	1	0	D	0	0	0	0	0	0	0	0	0
N	13	2	75	24.76756592	158	75	20	4.5	124	34.9	0.9	14.4	222	207	42	342	96.6	1	M	1	2	3	2	1	1	1	0	D	0	1	0	0	0	0	0	0	0
Y	4	8	75	26.03749399	169	80	35	4.3	154	17.4	0.7	12.8	247	186	67	149	89.2	5	F	1	2	2	2	1	1	2	1	D	0	0	0	0	0	0	0	0	0
N	20	2	75	24.21875	164	95	20	4	109	11.1	0.7	14.5	262	190	50	115	117	1	M	1	1	3	2	2	1	1	0	D	0	1	0	0	0	0	0	0	0
N	11	3	75	21.04804761	130	60	40	4.5	103	12.3	1.1	14.2	218	185	48	177	101.6	2	M	1	1	3	1	1	2	1	0	D	0	1	0	0	0	0	0	0	0
N	12	1	75	26.06167931	160	80	35	3.8	128	16.9	1	14	194	214	14	1437	0	1	M	1	1	3	2	1	1	1	0	D	0	1	0	0	0	0	0	0	0
N	14	4	75	20.90419501	101	64	35	3.3	110	21.4	0.7	12.8	205	124	44	84	63.2	2	M	1	1	3	2	1	1	2	0	D	0	1	0	0	0	1	0	0	0
Y	10	8	75	27.34375	130	90	35	2.7	104	16.3	0.8	11.5	158	124	19	169	71.2	4	F	2	2	3	1	2	1	1	0	D	0	1	0	0	0	0	0	0	0
N	20	9	75	21.93634741	105	70	35	3.8	140	16.6	1.4	10.3	265	116	51	66	51.8	1	M	2	2	3	2	2	1	1	0	D	1	1	0	0	0	0	0	1	0
N	20	0	75	23.30668005	132	68	35	3.7	106	23.4	1.2	10.8	271	110	43	48	57.4	2	M	1	1	3	1	1	2	1	0	D	0	0	0	0	0	0	0	0	0
N	20	0	75	27.88761707	158	83	75	4.4	122	13.8	0.9	12.8	242	138	46	106	70.8	1	F	1	1	3	1	1	1	1	0	D	0	1	0	0	0	0	0	0	0
Y	14	1	75	22.10028959	120	74	35	4.5	94	14	0.8	12.4	400	169	52	69	103.2	4	M	1	1	3	2	1	2	1	0	D	0	1	0	0	1	0	0	0	0
N	13	3	75	21.33333333	156	82	35	4.4	132	17.1	0.7	11.1	231	226	40	208	144.4	4	F	1	2	3	1	1	1	1	0	D	0	1	0	0	0	0	0	0	0
N	7	1	75	21.4532872	150	90	20	3.9	149	10.2	0.9	12.7	242	158	39	86	101.8	1	M	1	1	3	2	2	1	1	0	D	0	1	0	0	0	0	0	0	0
Y	9	6	75	22.95908766	153	93	35	4	139	27.9	1.8	14.5	304	364	63	677	165.6	2	M	1	1	3	2	2	1	1	0	D	0	1	0	0	0	0	0	0	0
N	9	2	75	25.25951557	139	81	35	3.8	112	11	0.7	12.5	222	100	33	92	48.6	3	M	1	2	3	1	1	1	1	0	D	0	1	0	1	0	0	0	0	0
N	8	7	75	24.8015873	162	90	35	4	164	19.5	0.6	15.3	169	233	61	148	142.4	2	M	1	2	3	3	2	1	1	0	D	0	0	0	0	0	0	0	0	0
N	8	3	75	23.14049587	153	79	75	4.1	161	12.2	0.8	14.9	158	152	36	161	83.8	3	M	1	2	3	2	2	1	1	0	D	0	0	0	0	0	0	0	0	0
N	16	8	75	24.8015873	150	90	35	4.8	105	18.8	1.4	16.1	231	182	62	159	88.2	2	M	1	1	3	2	1	2	1	0	D	1	0	0	0	0	0	0	0	1
N	2	25	75	27.94214333	141	78	50	2.8	216	19.9	0.3	11.8	171	126	32	116	70.8	1	F	1	1	3	3	2	1	2	1	D	0	0	0	0	0	0	0	0	0
Y	12	1	75	21.4532872	156	90	35	4.3	106	10.7	0.8	10.8	312	195	51	99	124.2	3	M	1	2	3	1	1	1	1	0	D	0	0	0	1	0	1	0	0	0
N	14	5	75	24.14151925	175	95	35	3.9	94	13	0.6	12.5	247	184	43	120	117	2	F	1	2	3	1	2	1	1	0	D	1	0	0	0	0	0	0	0	0
N	9	3	74	22.58270917	137	76	70	4.1	154	9.4	0.7	11.6	312	146	28	137	90.6	2	M	2	1	3	2	1	1	1	0	D	0	1	1	0	0	0	0	0	0
Y	17	3	74	20.79672989	150	70	25	4.4	76	13	0.9	13.6	221	131	63	52	57.6	1	M	1	1	3	2	1	2	1	0	D	1	1	1	1	0	0	0	0	0
N	20	3	74	25.71166208	121	74	35	3.9	189	10.3	0.6	13.8	229	138	40	72	83.6	4	M	1	1	3	2	1	1	1	0	D	0	1	1	0	1	0	0	0	0
N	20	1	74	25.10956903	180	76	20	4.1	141	19	0.8	12.5	304	145	60	97	65.6	2	F	1	1	3	2	2	1	1	0	D	0	1	1	0	0	0	0	0	0
N	13	5	74	24.8015873	120	70	35	4.1	268	16.2	0.7	13.8	239	185	46	219	95.2	1	M	1	1	3	3	1	2	1	0	D	0	1	1	0	0	1	1	0	0
N	7	2	74	26.171875	148	74	20	4.1	332	18.4	1.5	14	151	124	32	122	67.6	2	M	2	1	3	2	1	2	1	1	D	0	1	1	0	0	1	0	0	0
N	3	5	74	22.20633069	110	60	55	3.9	156	25.4	0.9	11.2	175	131	25	169	72.2	2	M	1	2	3	1	1	2	2	1	D	1	1	1	0	0	0	0	0	0
N	20	4	74	21.97133586	157	92	20	3.8	302	20.2	1.1	14.4	208	149	57	80	76	4	M	1	2	3	1	1	1	1	0	D	0	1	1	0	0	0	0	0	0
N	13	5	74	23.52941176	143	77	35	4.2	104	12.2	0.9	15.2	228	153	33	405	39	4	M	1	1	3	3	2	1	1	0	D	0	1	0	0	0	0	0	0	0
N	0	61	74	22.89281998	138	83	20	3.8	121	13.5	0.4	13.9	175	176	48	78	112.4	5	F	1	2	3	1	1	1	2	0	D	0	0	0	0	0	0	0	0	0
N	14	2	74	30.46875	179	95	70	4.8	159	11.4	0.7	12.1	363	234	44	458	98.4	2	F	1	1	3	1	1	1	1	0	D	0	0	0	0	0	0	0	0	0
N	20	4	74	18.73048907	120	60	35	4.6	114	12	0.7	12.3	336	234	86	125	123	2	F	1	2	3	2	2	1	1	0	D	0	1	0	0	0	0	0	0	0
Y	7	10	74	25.78125	146	86	45	3.9	109	16.4	1.1	14.8	153	146	37	73	94.4	2	M	1	1	3	1	1	1	1	0	D	0	0	0	0	0	1	0	0	0
N	20	6	74	20.81165453	130	80	35	3.5	164	18.1	0.6	9.2	278	198	38	98	140.4	5	F	1	1	3	2	1	2	1	0	D	0	0	0	0	0	0	0	0	0
N	13	6	74	25.71166208	130	71	55	4	103	12.3	0.7	15.9	160	168	37	74	116.2	3	M	1	2	3	1	2	1	1	0	D	1	0	0	0	0	1	0	0	0
N	13	8	74	27.34375	148	86	20	4	124	20.4	1.2	12	292	181	53	96	108.8	3	F	1	2	3	2	1	1	1	0	D	0	1	0	0	0	0	1	0	0
N	20	2	74	27.39225712	130	70	20	4.1	161	15.8	1	12.5	228	260	44	171	181.8	2	F	1	1	3	2	1	1	1	0	D	0	0	0	0	0	0	0	0	0
Y	20	4	74	20.06920415	150	82	45	4	130	16	0.9	14.8	202	241	63	105	157	3	M	1	2	3	1	1	1	1	0	D	0	0	0	0	0	0	0	0	0
N	20	0	74	25.390625	187	101	35	4.5	117	14.9	0.8	12.6	295	219	69	80	134	1	M	2	1	3	2	1	1	1	0	D	1	1	0	0	0	1	0	0	0
N	14	3	74	26.66666667	138	85	20	4.1	104	17.5	0.5	12.3	145	204	58	62	133.6	3	F	1	1	3	2	1	1	1	0	D	0	0	0	0	0	0	0	0	0
N	20	3	74	27.6816609	130	60	35	3.9	142	17.4	0.9	15.9	230	155	27	172	93.6	2	M	1	1	3	1	1	1	1	0	D	0	0	0	0	0	0	0	0	0
N	20	0	74	17.4817898	140	80	35	3.9	149	11.4	0.7	11.5	378	216	47	158	137.4	4	F	1	2	2	1	1	1	1	0	D	0	1	0	0	1	0	0	0	0
N	20	4	74	21.10726644	124	88	50	3.3	125	10.9	0.5	12.3	240	85	24	85	44	4	M	1	1	2	1	3	1	2	0	D	0	0	0	0	0	0	1	0	1
N	14	8	74	20.02884153	188	53	35	4	115	18.3	0.6	15	204	251	53	240	150	2	F	1	2	3	3	1	1	1	0	D	0	1	0	0	0	0	0	0	0
Y	10	3	74	22.49134948	150	80	35	4.6	131	15.7	0.8	13.9	191	280	63	162	184.6	4	M	1	1	2	2	1	1	1	0	D	0	0	0	0	0	0	0	0	0
N	20	1	74	23.72528616	130	80	20	4.4	135	13.9	0.6	11.8	263	147	52	158	63.4	1	F	1	1	3	2	1	1	1	0	D	0	1	0	0	1	0	0	0	0
N	14	7	74	21.64127424	142	75	20	3.9	96	10.5	0.6	12.7	275	248	69	76	163.8	2	F	1	1	3	2	1	2	1	0	D	0	0	0	0	0	0	0	0	1
N	20	2	74	26.06167931	140	80	30	4.5	111	13.8	0.8	15.4	162	203	51	68	138.4	2	M	1	1	2	2	1	1	2	0	D	0	1	0	0	0	0	0	0	0
Y	8	6	74	21.2585034	151	84	50	3.9	78	13.2	0.7	13.8	178	162	60	48	92.4	4	M	1	2	2	1	1	1	2	0	D	1	1	0	0	0	0	0	0	0
N	20	2	74	23.87511478	109	72	55	4.2	109	16.3	0.8	15.5	183	87	32	136	27.8	3	M	1	2	3	1	1	1	1	0	D	1	1	0	0	1	0	0	0	0
N	12	7	74	19.33372992	150	77	35	3.8	127	17.8	0.8	13.4	219	165	38	255	76	2	M	1	2	3	2	2	1	1	0	D	0	0	0	0	1	1	0	0	0
N	18	3	74	23.56663223	159	78	20	4	109	13.7	0.7	12.9	210	244	37	93	188.4	2	M	1	2	3	1	1	1	1	0	D	0	1	0	0	0	0	0	0	0
N	12	5	74	20.95717116	168	87	20	4.2	164	17.8	0.8	15.5	319	221	49	79	156.2	3	M	1	1	3	2	1	1	1	0	D	0	0	0	0	0	0	0	0	0
N	9	13	74	20.81165453	156	75	20	4.3	128	16	0.5	12.1	193	203	43	179	124.2	4	F	1	2	2	1	1	1	2	0	D	0	0	0	0	0	0	0	0	0
N	20	1	73	26.171875	144	68	35	4.4	147	16.2	1	12.6	147	171	39	90	114	4	M	1	1	3	2	1	1	1	0	D	0	1	1	0	0	0	0	0	0
N	19	1	73	23.4375	131	78	35	4.3	105	8.7	0.5	10.9	353	188	36	179	116.2	1	F	1	2	3	2	1	1	1	0	D	0	1	1	0	0	0	0	0	0
Y	7	3	73	23.14049587	155	70	35	4.1	264	14.8	1.2	13.1	198	114	41	124	48.2	4	M	1	2	3	2	1	1	1	1	D	0	0	1	0	0	0	0	0	0
N	9	4	73	28.40909091	126	84	45	4.5	120	22.4	1.3	12.3	192	134	39	93	76.4	2	M	1	2	3	1	1	1	1	0	D	0	1	1	0	0	0	0	0	0
Y	10	3	73	23.87511478	189	97	35	4.7	158	13.1	0.8	15.6	291	170	50	221	75.8	4	M	1	1	3	1	2	2	1	0	D	0	1	1	0	0	0	0	0	0
Y	20	2	73	21.10726644	141	78	35	4.4	355	21.7	1.2	14.5	218	106	48	60	46	3	M	1	2	2	2	1	1	1	0	D	1	0	1	0	0	0	0	0	1
N	20	5	73	37.77777778	221	96	35	4.1	154	18.9	0.8	12.4	91	132	56	104	55.2	3	F	1	2	3	1	1	1	1	0	D	1	1	1	0	1	0	1	0	0
N	20	0	73	23.52941176	165	88	35	4.2	134	21.2	0.7	16.1	208	210	43	111	144.8	2	M	1	1	3	1	1	1	1	0	D	0	1	1	1	0	0	0	0	0
Y	5	4	73	20.32443826	193	102	20	3.7	114	18.8	0.8	14.6	217	168	55	63	100.4	4	M	1	2	2	1	1	1	2	0	D	0	1	1	0	1	0	0	0	0
N	20	1	73	21.78649237	130	70	35	4.3	149	15	0.9	11.4	254	224	57	111	144.8	1	F	1	1	3	1	1	1	1	0	D	1	1	1	0	0	0	0	0	0
N	20	1	73	23.72528616	120	70	35	3.9	441	18.8	1	11.8	250	231	54	284	120.2	1	F	1	1	3	2	1	1	1	0	D	0	0	1	0	0	1	0	0	0
N	9	2	73	27.34375	152	80	35	4.2	159	25.5	0.8	17.9	166	213	56	140	129	2	M	2	2	3	2	1	1	1	1	D	0	1	1	0	0	0	0	0	0
N	20	1	73	33.15043439	165	82	50	4	225	14.2	0.7	12.2	195	136	64	153	41.4	2	F	2	2	3	2	1	1	1	0	D	1	1	1	0	0	0	0	0	1
N	20	2	73	24.38652644	151	91	75	4.4	170	15.5	1	13.2	185	195	54	166	107.8	3	M	1	1	3	1	1	1	1	0	D	1	0	1	0	0	0	0	0	0
N	12	7	73	23.87511478	150	90	35	4.2	168	20.7	0.9	14.5	268	176	35	241	92.8	4	M	1	2	3	2	2	1	1	0	D	0	1	1	0	0	0	0	0	0
Y	13	1	73	19.56295525	146	83	35	4.1	125	12.8	0.7	11.3	160	158	49	56	97.8	2	F	1	2	3	1	1	1	1	0	D	0	1	0	0	0	0	0	0	0
N	13	5	73	25.71166208	135	73	50	3.3	123	11.8	0.7	12.6	124	98	36	55	51	2	M	1	1	3	2	1	1	1	0	D	1	0	0	0	0	0	0	0	0
N	20	1	73	20.82093992	100	60	35	4	123	12.9	1.2	14.2	220	107	34	144	44.2	2	M	2	1	3	1	1	2	1	0	D	0	0	0	0	0	0	0	0	0
Y	9	2	73	22.85714286	156	82	20	4.3	109	9.5	0.7	14	243	246	54	141	163.8	4	M	1	1	3	1	1	1	1	0	D	0	0	0	1	0	1	0	0	0
Y	6	9	73	21.63114885	148	82	35	3.6	109	25.2	1.2	11.1	199	214	60	99	134.2	5	F	1	2	2	2	1	1	1	0	D	0	0	0	0	0	1	0	0	0
N	20	3	73	25.78125	135	107	45	3.7	100	14	0.8	13.6	262	221	50	147	141.6	3	M	2	2	3	1	2	1	1	0	D	0	0	0	1	0	0	0	0	0
Y	14	6	73	24.05693475	151	76	35	3.8	109	21.2	1	15.1	213	175	53	129	96.2	1	M	1	2	3	1	1	1	1	0	D	0	1	0	0	0	0	0	0	0
N	12	2	73	25.71166208	168	114	35	3.8	88	14.7	0.7	13	287	191	52	114	116.2	2	M	1	1	3	2	1	1	1	1	D	1	0	0	0	0	0	1	0	0
N	20	0	73	22.2136785	150	90	35	4.1	146	12.6	1.3	11.7	230	200	47	99	133.2	2	M	1	1	3	1	1	2	1	0	D	0	1	0	0	0	0	0	0	0
N	20	3	73	23.4375	154	89	45	4.5	125	17.3	0.9	16.5	572	180	48	168	98.4	1	M	1	1	3	2	1	1	1	0	D	0	1	0	0	0	0	0	0	0
N	20	0	73	21.64412071	170	110	60	4.8	101	8.6	0.6	14.2	271	230	56	188	136.4	1	F	1	2	3	1	1	1	1	0	D	1	1	0	0	0	0	0	0	0
Y	6	6	73	21.97133586	110	70	45	2.8	103	13.5	0.6	9.5	157	106	26	104	59.2	4	M	1	1	3	3	3	2	1	1	D	1	0	0	0	0	1	0	0	0
N	14	2	73	27.82931354	165	71	45	4.3	150	11.4	0.6	13	180	118	30	94	69.2	3	F	1	1	3	1	1	1	1	0	D	0	1	0	0	0	0	0	0	0
N	20	2	73	23.62444749	146	77	60	4.1	158	15.5	0.5	12.4	209	151	33	111	95.8	2	F	1	1	3	1	1	1	1	0	D	1	0	0	0	0	0	0	0	0
N	20	13	73	24.8357635	154	87	30	4.4	127	11.4	0.5	13.7	285	233	57	165	143	1	F	1	2	3	2	1	1	1	0	D	0	0	0	0	0	0	0	0	0
N	20	0	73	18.507766	108	66	20	3.8	100	12.4	0.7	13.7	294	201	54	47	137.6	2	M	1	2	3	2	1	1	1	0	D	0	0	0	1	0	0	0	0	0
Y	10	3	73	28.07504294	130	70	35	4.3	139	10.3	0.7	14.4	229	186	53	126	107.8	4	M	1	2	3	3	3	1	1	0	D	1	1	0	1	0	0	0	0	1
N	9	6	73	24.22145329	130	80	60	4.2	124	32.4	1.3	13.1	193	173	53	43	111.4	4	M	1	2	3	3	1	2	1	0	D	1	1	0	0	0	0	0	0	0
Y	5	4	73	24.09297052	142	81	35	4.4	201	18.9	1	13.6	186	174	45	71	114.8	4	M	1	2	3	3	2	1	1	0	D	0	0	0	0	0	1	0	0	0
Y	15	1	73	24.8015873	200	104	20	4.2	204	13	1	16.8	186	239	50	351	118.8	2	M	1	1	3	2	1	2	1	0	D	0	0	0	1	0	0	0	0	0
N	2	11	73	23.03004535	178	99	35	4.5	151	13.3	0.9	13.1	271	292	93	109	177.2	4	M	1	1	3	1	1	1	2	0	D	0	0	0	0	0	0	0	0	0
N	12	15	73	29.38475666	155	89	35	3.7	128	19.1	1.3	9.8	169	174	42	67	118.6	3	M	1	2	3	1	1	1	1	0	D	1	1	0	0	0	0	0	0	0
Y	5	7	73	24.48979592	161	82	65	4.2	119	15.9	0.7	15.1	239	227	44	91	164.8	3	M	1	2	3	1	2	1	2	0	D	0	1	0	0	0	1	0	0	0
N	20	1	73	24.44444444	150	82	55	4.3	132	26.1	0.6	13.3	276	220	52	163	135.4	2	F	1	2	3	2	1	1	1	0	D	0	1	0	0	0	0	0	0	0
N	20	7	73	24.44444444	165	108	20	4.8	120	13.2	0.8	13.4	242	193	53	200	100	3	F	1	2	2	2	1	1	1	0	D	0	1	0	0	0	0	0	0	0
Y	9	3	73	23.49523687	158	71	35	4.3	137	20.6	1	10.8	243	252	73	131	152.8	4	F	1	1	2	2	2	1	2	1	D	0	1	0	0	0	1	0	0	0
Y	13	4	72	22.49134948	143	83	20	4.2	102	13.7	0.8	14.3	329	187	43	83	127.4	4	M	1	2	3	3	1	1	1	0	D	0	1	1	0	0	0	0	0	0
Y	6	6	72	20.88888889	215	107	45	4.1	191	13.4	0.6	13.4	270	154	31	224	78.2	3	F	1	2	3	3	1	1	2	0	D	0	1	1	0	1	0	0	0	0
N	20	0	72	29.96878252	177	82	0	4	136	14.8	0.9	12.1	211	194	40	246	104.8	2	F	2	2	3	1	2	1	1	0	D	0	1	1	0	0	0	0	0	0
N	20	5	72	26.57312925	187	89	50	4.7	377	18.4	1.3	15.6	216	277	77	227	154.6	3	M	1	2	3	1	2	1	1	0	D	0	1	1	0	0	0	0	0	0
Y	20	5	72	24.21875	128	70	20	4	177	19.3	1	12.9	207	171	41	227	84.6	1	M	1	1	3	1	1	1	1	0	D	0	0	1	0	0	0	0	0	0
N	13	5	72	20.3125	150	60	35	4.6	164	17.1	0.7	13.5	213	94	34	75	45	3	M	1	2	3	2	3	1	1	1	D	0	0	1	1	0	0	0	0	0
Y	0	8	72	22.03856749	150	100	35	3.8	104	8.2	0.7	11.4	291	139	63	81	59.8	5	M	2	2	3	3	3	1	2	1	D	1	1	1	0	0	0	0	0	0
N	9	3	72	23.38868656	164	75	35	4.4	122	41.2	1.9	11	263	139	38	193	62.4	1	M	1	2	3	1	2	1	1	0	D	0	1	1	0	0	0	0	0	0
Y	19	17	72	22.86236854	206	113	60	4.4	341	26.7	1.3	12.8	231	147	43	158	72.4	4	M	1	1	3	2	1	1	1	1	D	1	1	1	0	0	0	0	0	0
Y	3	15	72	24.22145329	140	84	50	4.9	168	13.6	1.2	16.3	169	140	55	120	61	4	M	1	1	3	1	1	1	2	0	D	0	1	1	1	0	0	0	0	0
N	20	4	72	22.64737696	172	104	35	3.7	103	23.9	1	13.5	223	177	43	103	113.4	2	M	1	1	3	2	1	1	1	0	D	0	0	0	0	0	1	0	0	0
Y	20	14	72	23.4375	135	85	35	3.8	116	15.6	0.8	14.5	216	168	48	114	97.2	4	M	1	1	2	1	2	1	2	0	D	0	0	0	0	0	0	0	0	0
N	20	4	72	25.68370987	187	112	20	4.8	158	13.6	0.7	12.7	188	200	78	114	99.2	3	F	1	1	3	2	1	1	1	0	D	0	1	0	0	1	0	0	0	0
N	20	6	72	25.23634033	172	82	20	3.3	123	20.6	0.6	8.9	153	144	33	94	92.2	4	F	1	2	3	1	1	1	1	0	D	0	0	0	0	0	0	0	0	0
N	20	3	72	23.52941176	158	94	20	3.7	145	15.3	1	14.2	200	155	72	80	67	1	M	1	2	2	2	1	1	1	0	D	0	0	0	1	0	1	0	0	0
N	14	1	72	25.71166208	128	75	20	3.9	119	19.3	1.1	17.2	174	196	46	158	118.4	0	M	1	2	3	1	1	1	1	0	D	0	1	0	0	0	1	0	0	0
Y	11	10	72	21.33821064	140	90	35	4.3	101	11.4	0.7	12.8	234	218	43	355	104	1	F	1	1	3	1	2	1	1	0	D	0	0	0	0	0	0	0	0	0
N	20	1	72	23.03004535	147	78	35	3.6	188	9	0.9	15.6	182	137	36	130	75	2	M	1	1	3	1	1	1	1	0	D	0	1	0	1	0	0	0	0	0
N	9	1	72	24.69135802	131	79	20	4.2	115	10.7	0.6	14.1	212	94	44	33	43.4	1	M	1	2	3	2	1	1	1	0	D	0	0	0	0	0	0	0	0	0
N	14	6	72	25.86451247	146	94	60	3.9	205	24.1	0.9	16.4	213	211	49	115	139	4	M	1	2	3	2	1	1	1	0	D	0	1	0	1	0	0	0	0	0
N	13	5	72	25.71166208	151	85	30	3.7	110	16.2	0.9	13.7	257	200	35	161	132.8	3	M	1	1	3	2	1	1	1	1	D	0	0	0	0	0	0	0	0	0
Y	19	2	72	20.70081674	129	69	35	3.8	111	20.8	0.7	15	321	186	35	93	132.4	5	M	1	2	3	2	1	1	1	0	D	0	0	0	1	0	0	0	0	0
Y	13	5	72	23.4375	134	70	50	5	141	25.4	1.2	14.6	405	178	41	183	100.4	4	M	1	2	3	2	1	1	1	1	D	0	1	0	0	0	0	0	0	0
N	9	3	72	24.97398543	175	85	20	4.2	111	17.1	0.7	14.3	236	242	55	190	149	1	F	1	2	3	2	1	1	1	0	D	0	0	0	0	0	0	0	0	0
Y	14	10	72	32.46618106	142	89	20	4.4	107	12	0.8	17	180	175	52	113	100.4	4	M	1	2	2	2	1	1	1	0	D	0	0	0	0	0	0	0	0	0
N	14	1	72	24.76756592	154	89	20	4.1	97	8.9	0.9	15.5	218	173	48	88	107.4	4	M	2	2	3	2	1	1	1	0	D	0	0	0	1	0	0	0	0	0
N	20	3	72	24.22145329	150	90	20	4.2	106	14.7	0.7	13	272	211	49	126	136.8	1	M	1	2	3	2	2	2	1	0	D	0	0	0	0	0	0	0	0	0
N	20	1	72	27.76709812	147	97	35	4.1	175	14.5	0.5	12.2	283	263	44	123	194.4	4	F	1	2	2	3	3	1	1	0	D	0	1	0	0	0	0	0	0	0
N	16	2	72	21.56454491	130	70	35	4.5	173	19	0.9	16.9	233	255	70	185	148	2	M	1	2	3	2	1	1	1	0	D	0	1	0	1	0	0	0	0	0
N	9	8	72	25.39343112	165	92	20	4.1	174	27	1	14.1	175	255	51	134	177.2	4	M	1	2	3	1	1	1	2	0	D	1	0	0	1	0	0	0	0	0
Y	7	5	72	24.77209671	138	65	50	3.6	102	25	1.4	12.5	153	133	51	123	57.4	4	M	1	2	3	2	1	1	1	1	D	1	0	0	1	0	0	0	0	0
N	20	3	72	23.73866213	165	102	55	4.3	99	12.5	0.7	12.2	188	139	43	223	51.4	1	M	1	1	3	1	1	1	1	0	D	0	0	0	0	0	1	1	0	0
Y	7	2	72	24.03460984	130	80	60	4.4	126	22.5	0.6	12	272	277	49	116	204.8	3	F	1	2	3	1	1	1	1	0	D	1	1	0	0	0	0	0	0	0
Y	11	2	72	23.73866213	138	70	35	3.7	122	15.6	0.6	12.2	262	172	47	132	98.6	4	M	1	2	2	2	1	1	1	0	D	0	0	0	0	0	0	0	0	0
N	20	0	71	22.40587695	146	71	55	4.1	112	24	0.8	12.4	267	214	49	203	124.4	2	F	1	2	3	2	1	2	1	0	D	0	0	1	0	0	0	0	0	0
N	13	4	71	23.38868656	153	83	35	4	186	10.5	0.8	13.5	149	186	52	155	103	4	M	1	1	3	1	1	1	2	0	D	0	0	1	0	0	0	0	0	0
N	14	7	71	31.95592287	149	58	20	3.9	147	18.7	1.1	11.3	144	163	48	278	59.4	4	F	1	1	3	1	2	1	1	0	D	0	1	1	0	0	0	0	0	0
N	20	1	71	25.6311675	140	80	35	4.4	86	13.3	0.8	14.1	273	232	47	245	136	2	F	1	1	3	1	1	2	1	0	D	0	1	1	0	0	0	0	0	0
N	20	0	71	22.40587695	143	89	35	4	123	21.6	0.8	14.4	196	326	41	310	223	1	M	1	2	3	1	1	1	1	0	D	1	1	1	0	0	0	0	0	0
N	9	3	71	18.68512111	140	90	60	3.9	172	9.7	0.7	12.7	157	150	38	138	84.4	2	M	1	2	3	1	1	2	1	0	D	0	0	1	0	0	0	0	0	0
N	20	4	71	30.22222222	150	90	70	4.1	107	10.2	0.3	12.5	324	181	36	178	109.4	2	F	1	2	2	1	1	1	1	0	D	0	1	1	0	0	0	0	0	0
N	14	15	71	29.13631634	120	81	45	4.4	85	21.1	1	13	334	198	49	135	122	2	F	1	2	3	2	1	1	1	0	D	0	1	1	0	1	0	0	0	0
Y	14	5	71	17.00680272	154	82	35	4.4	202	33	1.4	12.3	287	185	35	269	96.2	4	M	1	1	3	1	1	1	1	0	D	0	1	1	0	0	0	0	0	0
N	13	2	71	24.97704316	172	85	35	4.3	168	19.6	1.1	13.9	249	138	57	66	67.8	4	M	1	2	3	2	2	1	1	0	D	1	1	0	0	0	0	0	0	0
N	11	9	71	27.34375	156	82	20	3.9	203	14.3	0.9	13.3	195	157	41	132	89.6	4	M	1	1	3	1	1	1	1	0	D	1	1	0	0	0	0	0	0	0
Y	7	5	71	23.87511478	160	89	35	4.4	217	14.3	0.9	11.7	403	161	37	115	101	4	M	1	2	3	1	1	1	1	0	D	0	0	0	1	0	0	0	0	0
N	12	1	71	27.60945176	161	98	60	4	111	28.6	1	14.8	264	171	40	136	103.8	4	M	1	2	3	1	1	1	1	0	D	0	1	0	0	0	0	0	0	0
Y	20	1	71	29.6875	137	81	35	4.3	142	13.1	0.7	15.7	191	128	39	88	71.4	1	M	1	2	2	1	1	1	1	0	D	0	1	0	0	0	0	0	0	0
N	13	2	71	25.88757396	152	94	35	4.3	152	18.7	0.6	12.6	248	238	62	163	143.4	4	F	1	2	2	1	1	1	2	0	D	0	1	0	0	0	0	0	0	0
Y	17	1	71	30.0432623	151	79	35	4	157	7.6	0.8	12.4	168	98	32	66	52.8	5	M	1	1	3	3	3	1	2	1	D	1	1	0	0	0	0	0	0	0
N	12	3	71	27.54820937	153	73	20	3.7	156	15.4	0.7	14.6	157	224	54	104	149.2	4	M	1	2	3	1	1	1	2	0	D	0	0	0	1	0	0	0	0	0
N	20	1	71	24.62296091	150	80	20	3.8	113	23.2	1.3	13.2	217	178	30	120	124	0	M	1	1	3	1	2	2	1	0	D	0	0	0	0	0	0	0	0	0
N	20	2	71	24.91349481	176	99	35	4.5	100	13.8	0.9	14.9	252	167	43	99	104.2	2	M	1	1	3	2	1	1	1	0	D	0	1	0	0	0	0	0	0	0
N	20	0	71	24.6097337	190	98	20	4.6	90	16.4	0.8	12.2	247	173	65	70	94	2	M	1	2	3	2	1	1	1	0	D	0	0	0	0	0	0	0	0	0
N	12	4	71	22.58270917	151	77	35	3.8	170	13.8	0.9	16.7	236	233	29	299	144.2	3	M	1	2	3	1	2	1	1	0	D	0	0	0	1	0	0	0	0	0
N	20	1	71	22.20408163	150	90	20	4.6	88	20	1	13.9	274	227	48	107	157.6	1	M	1	1	3	1	1	1	1	0	D	0	0	0	0	0	1	0	0	0
N	14	3	71	25.51020408	140	70	20	4.2	144	8.5	0.7	14.7	309	197	72	82	108.6	2	M	1	1	3	1	1	1	1	0	D	0	1	0	0	0	1	0	0	0
N	20	6	71	23.4375	140	80	35	4.6	113	16	0.7	14	236	207	77	68	116.4	2	M	2	1	3	1	1	2	1	0	D	0	1	0	0	0	0	0	0	0
N	20	10	71	20.82465639	160	95	35	4.6	127	10.1	0.6	15	219	238	66	359	100.2	1	F	1	1	2	2	1	1	1	0	D	1	1	0	0	0	0	0	0	0
N	20	1	71	27.94309769	140	80	35	4.5	123	15.9	1	15.1	289	175	41	159	102.2	1	M	1	1	3	1	1	2	1	0	D	0	1	0	0	1	0	0	0	0
N	20	3	71	26.29757785	175	88	35	4.1	112	25.2	0.8	13.4	217	151	56	110	73	1	M	1	2	3	2	1	1	1	0	D	0	1	0	0	0	0	0	0	0
N	13	2	71	21.93877551	180	70	35	4.2	129	22	0.6	11.6	272	224	45	168	145.4	1	F	1	1	3	2	2	2	1	0	D	0	0	0	0	0	0	0	0	0
N	20	4	71	25.23634033	130	80	60	4.3	127	13.8	0.7	12	327	147	33	238	66.4	4	F	1	2	2	2	1	2	1	0	D	0	1	0	0	0	0	0	0	1
N	14	5	71	23.11111111	161	91	35	4.5	108	14.3	0.6	13.7	232	163	41	144	93.2	3	F	1	2	3	2	3	1	1	0	D	1	1	0	0	0	0	1	1	0
N	20	2	71	27.05515088	193	84	20	4.1	96	16.1	0.7	12.6	289	191	48	219	99.2	1	F	1	2	3	3	3	1	1	0	D	0	0	0	0	0	0	0	0	0
N	15	2	70	24.03460984	157	60	35	3.6	195	14.4	0.7	10	160	101	36	169	31.2	1	F	1	1	3	1	1	1	1	0	D	0	0	1	1	0	0	1	0	0
N	9	10	70	24.24391847	100	60	50	4.1	136	16.1	0.6	15.7	362	134	38	119	72.2	4	F	1	2	2	1	1	1	1	0	D	0	1	1	0	0	0	0	0	0
N	20	0	70	22.77318641	160	100	35	4	144	16.7	0.8	16.7	219	224	57	94	148.2	2	M	2	1	3	2	1	1	1	0	D	1	1	1	1	0	0	0	0	0
N	9	6	70	31.12244898	122	74	20	3.8	167	19.5	1	12.8	106	121	41	140	52	2	F	1	2	3	2	1	1	1	0	D	1	1	1	0	0	0	0	0	0
N	20	0	70	24.609375	110	70	35	4.6	181	16.7	0.8	15.1	266	225	66	133	132.4	1	M	1	1	3	2	1	2	1	0	D	0	1	1	0	0	0	0	0	0
N	20	3	70	23.4375	130	70	35	4	197	20.7	0.6	15.4	266	220	57	147	133.6	1	M	1	2	3	1	2	1	1	0	D	0	0	1	0	0	0	0	0	0
N	9	3	70	23.0400202	179	96	40	4.4	138	15.5	0.7	15.2	225	195	56	74	124.2	3	M	1	2	3	1	2	1	1	0	D	0	1	0	0	0	0	0	0	0
Y	11	2	70	24.38237298	167	71	35	4.1	125	13.2	0.8	14.4	164	211	45	80	150	4	M	1	2	3	2	1	1	1	1	D	0	0	0	0	0	0	0	0	0
N	20	1	70	25.390625	137	84	35	4.7	116	17.3	0.7	12.8	265	305	60	234	198.2	1	F	1	1	3	2	1	1	1	0	D	0	1	0	0	0	0	0	0	0
N	18	4	70	22.66666667	178	94	35	4.3	111	12	0.9	14.9	371	219	40	206	137.8	1	F	1	2	3	1	2	2	1	0	D	0	1	0	0	0	0	0	0	0
Y	14	6	70	23.183391	153	90	75	4.2	120	13.5	0.7	13.8	251	290	65	68	211.4	4	M	1	2	3	1	3	1	1	0	D	0	0	0	0	0	0	0	0	0
N	10	4	70	26.21882086	140	70	35	4.3	107	13.2	0.7	12.9	348	263	49	150	184	1	M	1	1	3	2	1	1	1	0	D	0	1	0	0	0	0	0	0	0
N	19	7	70	24.03460984	150	90	35	4.4	115	16.9	0.7	12	277	118	30	142	59.6	0	F	1	1	3	1	1	2	1	0	D	0	1	0	0	0	0	0	0	0
N	20	4	70	27.76709812	146	76	35	4.2	126	19.2	0.6	13.9	207	206	56	141	121.8	1	F	1	2	3	1	1	2	1	0	D	0	1	0	0	0	0	0	0	0
N	9	1	70	28.37370242	157	99	40	4	81	15.4	1	13.7	195	127	33	331	27.8	2	M	1	1	3	1	2	1	1	0	D	1	1	0	0	0	0	0	1	0
N	20	7	70	21.33333333	192	89	20	4.5	109	13	0.8	15.1	297	313	48	258	213.4	3	F	1	2	3	1	2	1	1	0	D	0	0	0	0	0	0	0	0	0
N	20	2	70	24.8015873	150	80	35	4.2	375	9.7	0.7	14.2	253	207	48	175	124	2	F	1	2	3	2	2	1	1	0	D	0	0	0	0	0	0	0	0	0
Y	9	4	70	23.14049587	150	90	20	4.5	157	8.5	0.6	17.2	286	171	36	203	94.4	4	M	1	1	3	1	3	1	1	0	D	0	0	0	0	0	0	0	0	0
N	14	7	70	21.29529475	153	78	35	3.9	104	14.3	0.8	14.3	300	187	57	108	108.4	2	M	1	2	3	2	1	1	1	0	D	0	0	0	1	0	0	0	0	0
N	20	1	70	32.44444444	160	80	35	4.2	130	22.9	1.2	12.2	170	215	45	174	135.2	1	F	1	2	3	2	1	1	1	0	D	0	1	0	0	0	0	0	0	0
N	20	2	70	22.77318641	160	101	20	4.1	129	13.8	1	12.9	230	166	36	321	65.8	2	M	1	2	3	2	1	1	1	0	D	0	0	0	0	0	0	0	0	0
N	20	1	70	22.65625	134	76	20	3.8	105	15.9	0.6	13.5	111	155	56	116	75.8	2	M	1	2	3	2	1	1	1	0	D	0	0	0	0	0	0	0	0	0
Y	9	2	70	24.56747405	144	83	35	4.1	147	14.2	0.9	13.7	246	168	44	97	104.6	2	M	1	1	3	1	2	1	1	0	D	0	1	0	0	0	0	0	0	0
N	20	1	70	24.4646016	180	103	60	4.4	202	17	1.1	15.8	254	219	51	312	105.6	2	M	1	2	3	2	1	1	1	0	D	0	0	0	1	0	0	0	0	0
Y	14	11	70	22.03856749	164	100	35	4.3	109	13.6	0.7	14.8	337	235	60	123	150.4	2	M	1	2	3	2	1	1	1	0	D	0	0	0	1	0	0	0	0	0
Y	20	5	69	24.8015873	210	110	35	4.4	191	17.6	0.9	12.5	297	186	43	152	112.6	2	M	2	2	3	1	2	1	2	0	D	0	0	1	0	0	0	0	0	0
Y	8	5	69	24.11150746	151	81	20	3.9	325	9	0.7	12.4	213	155	29	237	78.6	4	M	1	2	3	1	1	1	1	0	D	0	1	1	1	0	0	0	0	0
N	20	1	69	21.484375	163	81	35	3.7	189	19.3	1.1	12.2	127	175	42	102	112.6	1	M	1	2	3	1	1	1	1	0	D	1	1	1	0	0	0	0	0	0
N	20	1	69	24.8015873	190	98	50	4	136	12.7	0.9	14.7	175	179	58	162	88.6	3	M	1	1	3	2	1	1	1	0	D	0	1	1	0	0	0	0	0	0
Y	12	2	69	21.96712018	150	90	45	4.3	198	5.8	0.6	15.6	264	148	45	155	72	3	M	1	1	3	2	1	1	1	0	D	1	1	1	1	0	0	0	0	0
N	20	1	69	25.05930703	168	92	35	4.3	279	16.3	1	15.5	178	175	40	135	108	1	M	1	1	3	1	1	1	1	0	D	0	1	1	1	0	0	0	0	0
N	20	3	69	22.49134948	140	90	45	4.6	132	11.3	0.9	10.8	294	198	38	157	128.6	3	M	1	2	2	2	1	1	1	0	D	0	0	1	0	1	0	0	0	0
N	9	12	69	27.63605442	146	86	20	4.1	101	9.7	0.5	14.9	224	184	57	76	111.8	2	M	1	2	2	1	3	1	1	0	D	1	1	0	0	0	0	0	0	0
N	19	7	69	25.81663021	110	60	35	4.7	144	22.9	1	14	221	167	34	274	78.2	1	M	1	2	3	1	1	2	1	0	D	1	1	0	0	0	0	0	0	0
N	0	11	69	19.72318339	199	99	35	4.2	103	15.3	0.4	11.8	201	198	52	110	124	5	M	1	1	2	1	1	1	2	0	D	0	0	0	0	0	1	0	0	0
N	14	9	69	22.10028959	153	63	45	4.2	150	12.6	0.6	12.2	275	138	58	105	59	2	M	1	1	3	2	1	2	1	0	D	0	1	0	0	0	0	0	0	0
N	9	2	69	20.65754	166	81	60	4.3	123	18.2	0.8	14.2	176	172	62	113	87.4	1	M	1	1	3	3	2	1	1	0	D	1	1	0	1	0	0	1	0	0
Y	5	5	69	23.03004535	136	85	20	4	110	31	0.9	14.1	234	165	54	73	96.4	2	M	1	2	3	1	1	1	1	0	D	0	1	0	0	0	0	0	0	0
N	20	0	69	25.6543724	140	90	20	4.2	87	15.5	0.6	15.5	169	197	58	65	126	1	M	1	2	3	2	1	2	1	0	D	0	0	0	0	0	0	0	0	0
N	10	8	69	20.81165453	133	70	20	4.3	139	13.7	0.5	12.8	247	208	55	130	127	3	F	1	1	2	2	1	1	1	0	D	0	0	0	0	0	0	0	0	0
N	18	0	69	21.50188649	140	88	35	3.4	88	11.3	0.6	9.7	189	125	50	54	64.2	3	F	2	2	3	1	1	1	1	0	D	1	1	0	0	0	1	1	0	0
Y	12	21	69	24.45606342	161	87	60	3.9	187	13.6	0.7	17.4	204	173	49	185	87	4	M	1	1	3	1	1	1	2	0	D	0	1	0	0	0	0	0	0	0
N	20	3	69	22.09317005	142	87	35	3.8	129	20.4	0.8	13.8	147	170	39	100	111	0	M	1	1	3	1	2	1	1	0	D	0	0	0	0	0	0	0	0	0
Y	10	6	69	26.36560303	148	89	35	3.9	92	7.8	0.7	14.6	247	174	33	138	113.4	1	M	1	1	3	2	2	1	1	0	D	0	1	0	0	0	0	0	0	0
N	20	7	69	24.38271605	160	80	35	4.7	106	15.5	0.7	14.1	303	193	52	153	110.4	3	M	1	2	3	2	1	1	1	0	D	1	1	0	0	0	0	0	0	0
N	7	2	69	38.04994055	149	104	30	3.6	142	13.9	0.4	13.3	252	155	62	94	74.2	2	F	2	2	3	1	2	1	1	0	D	0	1	0	1	1	0	0	0	0
Y	9	0	69	24.44444444	149	32	75	4.4	141	16.6	0.5	14.4	228	198	57	128	115.4	3	F	1	1	2	1	1	1	1	0	D	0	1	0	0	0	0	0	0	0
N	20	1	69	27.75510204	127	86	35	3.8	133	13	0.7	13.4	205	197	64	105	112	1	M	1	1	3	1	1	1	1	0	D	0	1	0	1	0	0	1	0	0
Y	9	2	69	22.83287935	125	88	20	4.1	99	9.5	1	14.5	145	150	46	159	72.2	2	M	2	1	3	1	1	1	1	0	D	1	0	0	1	0	0	0	0	0
Y	9	1	69	21.10726644	128	47	20	3.8	101	11.3	0.7	13.8	201	279	51	172	193.6	1	M	1	1	3	1	1	1	1	0	D	0	0	0	0	0	0	0	0	0
N	14	1	69	21.875	150	90	20	4.4	114	14.2	0.8	11.6	302	212	75	80	121	1	F	1	1	2	2	1	2	1	0	D	0	1	0	0	0	1	0	0	0
N	20	1	69	25.71166208	144	89	20	3.9	146	12.1	0.8	16	230	198	41	99	137.2	3	M	1	1	3	2	1	1	1	0	D	0	0	0	0	0	0	0	0	0
N	14	6	69	19.605192	157	90	20	3.6	101	11.2	0.7	13.4	167	136	53	85	66	3	M	1	2	3	1	1	1	1	0	D	1	0	0	1	0	0	0	0	0
N	20	1	69	20.30741221	160	90	35	4.4	160	13.7	1	17.4	188	200	58	189	104.2	1	M	1	1	3	2	1	1	1	0	D	1	0	0	1	0	1	0	0	0
N	20	1	69	24.4646016	185	117	35	4.1	102	19.2	1.1	12.2	309	254	61	125	168	1	F	1	2	3	2	1	1	1	0	D	1	1	0	0	1	0	0	0	0
N	20	2	69	24.21875	207	126	20	4.7	128	17.3	0.7	13.8	205	250	67	113	160.4	2	F	1	2	3	2	1	1	1	0	D	1	0	0	0	0	0	0	0	0
Y	7	7	69	30.42184965	165	90	35	3.6	138	22.6	0.6	13.3	409	138	41	157	65.6	4	M	1	2	2	1	1	1	2	0	D	0	1	0	0	0	0	0	0	0
Y	14	5	69	21.383942	131	90	75	4.1	104	30.1	1	12.2	111	122	38	68	70.4	2	M	1	2	3	1	1	1	1	0	D	0	0	0	0	0	0	0	0	0
N	17	14	69	23.4375	140	90	20	4.5	98	12.8	0.9	13.9	268	224	54	347	100.6	3	M	1	1	3	1	1	1	1	0	D	0	0	0	0	0	0	0	0	0
N	13	3	69	23.63403301	190	100	35	4.1	254	11.8	0.7	12.5	262	152	55	143	68.4	1	F	1	1	3	1	1	2	1	0	D	0	1	0	0	1	0	0	0	0
N	19	5	69	19.47714681	160	85	35	4.1	116	14	0.7	12.9	256	175	55	102	99.6	2	F	2	1	3	1	1	1	1	0	D	0	1	0	0	0	0	0	0	0
N	20	0	69	21.36752137	140	70	35	4.2	94	8.6	0.6	12.4	347	198	76	126	96.8	1	F	1	2	3	2	1	1	1	0	D	0	0	0	0	0	0	0	0	0
N	9	4	68	22.03856749	117	70	20	4	192	14.2	0.9	12	234	112	36	91	57.8	2	M	1	1	3	2	1	1	1	0	D	0	1	1	0	0	0	0	0	0
N	20	1	68	21.33333333	144	100	35	4.9	165	15	0.9	12.9	259	172	56	69	102.2	2	F	1	1	3	2	1	1	1	0	D	0	1	1	1	0	0	0	0	0
N	13	6	68	18.73048907	127	71	20	3.7	352	13.8	0.7	12.6	320	96	24	145	43	3	F	1	2	3	1	2	1	1	0	D	0	1	1	0	0	0	0	0	0
N	20	6	68	29.296875	206	104	35	4.1	134	8.2	0.5	13.5	251	189	29	145	131	2	M	1	1	3	2	2	1	1	0	D	1	1	1	1	0	0	0	0	0
N	20	0	68	25.52964487	190	99	35	4.2	108	14.7	0.7	13.5	171	175	54	102	100.6	0	M	1	2	3	1	3	2	1	0	D	0	1	1	0	0	1	0	0	0
Y	8	3	68	21.2244898	148	61	0	3.4	174	10.4	0.6	10.4	151	130	34	79	80.2	4	M	2	2	3	2	1	1	1	0	D	0	0	1	0	0	0	0	0	0
N	15	1	68	24.22145329	130	80	35	4.2	204	24.1	1.2	14.6	228	213	45	404	87.2	1	M	1	2	3	2	2	1	1	0	D	1	1	1	0	1	0	0	0	0
N	14	11	68	23.91883029	164	85	35	4.3	169	20.2	0.8	14.1	264	154	46	126	82.8	2	M	1	1	3	2	1	1	1	0	D	0	1	1	0	0	0	0	0	0
N	20	7	68	24.76756592	161	81	60	4.4	246	24.6	0.8	12.2	299	210	61	192	110.6	3	F	1	1	3	2	1	1	1	0	D	0	1	1	0	0	0	0	0	0
Y	7	8	68	23.03004535	179	82	35	4.2	648	22.4	1.4	11.8	261	106	42	104	43.2	4	M	2	1	2	1	1	1	2	0	D	1	0	1	0	0	0	1	0	0
N	20	4	68	24.34960912	161	91	35	3.9	164	16.1	0.6	13.7	249	137	53	111	61.8	1	F	1	1	3	2	1	1	1	0	D	0	1	1	0	1	0	0	0	0
N	11	4	68	24.48979592	174	86	20	4.1	162	19.6	1.1	14.9	204	174	38	145	107	4	M	1	2	3	3	3	1	1	0	D	0	1	1	0	0	0	0	0	0
N	15	7	68	24.33747972	195	93	35	4.4	252	20.5	0.9	14.4	186	185	51	345	65	2	M	1	2	3	2	1	1	1	0	D	1	1	1	0	0	0	0	0	0
Y	20	7	68	24.43518667	171	84	50	4	138	9.6	0.9	10.8	215	107	42	61	52.8	5	M	1	2	2	1	1	1	1	0	D	0	0	0	0	0	0	0	0	0
N	15	0	68	22.09317005	160	82	20	4	109	22.7	1.2	14.4	169	198	47	147	121.6	1	M	1	1	2	2	1	2	1	0	D	1	0	0	0	0	0	0	0	0
N	20	4	68	24.22145329	182	74	20	4	110	26.6	0.8	14.1	174	204	53	91	132.8	2	M	1	2	3	2	1	1	1	0	D	0	0	0	1	0	0	0	0	0
N	14	8	68	25.95155709	186	102	40	4.2	109	12.1	0.6	15.9	181	194	48	80	130	2	M	1	2	3	1	2	1	1	0	D	0	0	0	0	0	0	0	0	0
N	14	5	68	23.828125	182	105	20	4.5	115	15.8	0.8	14.6	143	197	48	178	113.4	4	M	1	1	2	1	1	1	1	0	D	0	0	0	0	0	0	0	0	0
N	10	1	68	31.17913832	138	72	15	4	128	15.7	0.7	15.3	180	148	41	97	87.6	1	M	1	1	3	2	1	1	1	0	D	0	1	0	0	0	0	1	0	0
N	12	6	68	22.49134948	143	87	20	4.3	269	26.2	0.9	15.8	271	284	50	172	199.6	3	M	2	1	3	2	1	1	1	0	D	0	0	0	0	0	0	0	0	0
N	20	4	68	31.21748179	160	80	20	4.3	179	14.7	0.7	13.9	223	253	56	138	169.4	2	F	1	1	3	1	1	1	1	0	D	0	1	0	0	0	0	0	0	0
N	20	0	68	23.7953599	150	90	35	4.5	94	15.6	0.6	13.7	153	244	45	159	167.2	1	F	1	1	3	1	1	1	1	0	D	0	0	0	0	0	1	0	0	0
N	20	0	68	24.55775234	140	90	20	4	113	20.9	0.8	13.9	300	126	44	112	59.6	0	F	1	1	3	1	1	2	1	0	D	0	1	0	0	0	0	0	0	0
N	20	1	68	21.5450908	167	83	20	4	100	15.1	0.7	14.5	167	149	40	114	86.2	2	M	1	1	3	2	1	1	1	0	D	0	0	0	0	0	0	0	0	0
N	12	6	68	22.32142857	154	80	50	4.4	145	18.5	1.2	14.9	129	164	52	129	86.2	3	M	1	1	0	1	3	1	1	0	D	1	0	0	0	0	0	0	0	0
N	18	0	68	22.49134948	160	80	20	4.3	112	10.4	0.7	15.5	245	179	38	238	93.4	3	M	1	2	3	2	2	1	1	0	D	0	0	0	1	0	0	0	0	0
N	14	4	68	24.38652644	149	82	20	3.9	111	22	0.9	9.1	251	120	42	74	63.2	1	M	2	1	3	1	2	1	1	0	D	0	1	0	1	0	0	0	0	0
Y	13	9	68	24.03460984	171	71	35	4	106	13.7	0.7	9.7	324	135	50	78	69.4	4	M	1	1	2	1	1	1	2	0	D	1	1	0	0	0	0	0	0	0
N	9	2	68	25.55932916	166	103	35	4.8	164	9.5	0.6	15	262	223	67	152	125.6	2	M	1	2	3	2	2	1	1	0	D	0	1	0	0	0	0	0	0	1
N	20	12	68	27.05515088	216	120	50	4.4	155	18.7	0.6	15.1	253	181	61	50	110	4	F	1	2	2	2	1	1	1	0	D	0	0	0	0	0	0	0	0	0
N	14	7	68	23.45091822	178	112	35	4.2	121	16.6	0.8	12.3	173	168	58	37	102.6	1	M	1	1	2	1	1	1	1	0	D	0	0	0	0	0	0	1	0	1
N	20	5	68	23.30668005	149	93	35	4.1	144	23	0.9	13.5	295	218	52	133	139.4	2	M	1	2	3	1	1	1	1	0	D	0	0	0	1	0	0	1	0	0
N	13	5	68	24.44180209	160	80	35	4.5	183	17.5	1	14.2	398	287	54	307	171.6	3	M	1	2	3	3	2	1	1	0	D	0	1	0	0	0	0	0	0	0
N	10	7	68	25.68956193	112	73	20	4.3	173	14.4	0.8	13	237	148	63	130	59	4	M	1	1	3	2	1	1	1	0	D	0	1	0	0	1	0	0	0	0
N	15	7	68	24.22145329	130	80	35	4.2	127	10.2	0.7	13	186	145	63	157	50.6	3	M	1	2	3	1	1	1	1	0	D	0	1	0	0	0	0	1	0	0
N	9	1	68	25.95155709	163	74	20	4.2	141	18.5	0.9	13.6	192	229	57	88	154.4	3	M	1	1	3	2	1	1	1	1	D	1	1	0	1	0	1	0	0	0
N	20	2	68	24.22145329	145	85	35	3.6	97	14.7	1	13.3	145	128	32	79	80.2	1	M	1	2	3	1	1	1	1	0	D	1	0	0	1	0	0	0	0	0
Y	14	7	68	21.30394858	254	123	65	4.3	362	18.3	1	15.5	143	289	71	323	153.4	3	M	1	2	3	1	2	1	1	0	D	0	0	0	1	0	0	0	0	0
N	14	8	67	25.55932916	147	74	35	4.3	122	22.2	0.8	14.3	163	154	45	60	97	3	M	1	1	3	3	1	1	1	0	D	0	1	1	0	0	0	0	0	0
Y	14	5	67	27.00513097	197	64	20	4.1	377	16.7	0.9	12.8	222	191	61	175	95	0	M	1	1	3	1	1	1	1	0	D	0	1	1	0	0	0	0	0	0
N	20	0	67	24.44444444	140	80	35	4.2	137	14.2	0.7	12.8	274	138	50	92	69.6	2	F	1	1	3	2	2	1	1	0	D	0	0	1	0	0	0	0	0	0
N	15	1	67	24.61810377	137	67	35	4.1	101	8.2	0.6	14	250	165	36	144	100.2	2	M	1	1	3	3	1	1	2	0	D	0	1	1	1	0	0	1	0	0
N	9	7	67	20.54988662	146	80	35	4.9	185	21.2	1.6	13.2	337	273	59	193	175.4	2	M	2	1	3	2	2	1	1	0	D	1	1	1	0	1	0	0	0	0
N	20	2	67	25.390625	115	67	35	4.4	140	15.7	1.3	13.4	194	122	37	267	31.6	2	M	1	1	3	1	2	2	1	0	D	0	1	1	0	1	0	0	1	0
N	20	6	67	27.47562949	155	87	35	4.1	452	17.7	0.6	14.1	195	196	58	131	111.8	3	F	1	1	3	1	2	1	1	0	D	0	1	1	0	0	0	0	0	0
N	20	4	67	27.63605442	160	80	45	3.8	135	17.9	0.6	13.8	184	172	42	109	108.2	0	M	1	2	3	1	1	1	1	0	D	0	0	1	1	0	0	0	0	0
N	20	8	67	23.33546614	130	80	35	4.5	107	12.7	1	13.9	251	102	42	108	38.4	2	M	1	1	3	2	2	2	1	0	D	0	0	1	1	0	0	0	0	0
N	20	4	67	24.5389649	150	90	35	3.9	91	14.4	0.9	13.9	267	175	28	150	117	2	M	1	1	3	1	1	1	1	0	D	0	0	0	1	0	1	0	0	0
N	14	4	67	24.97398543	140	80	65	4	211	17.6	0.4	13.2	281	244	38	295	147	1	F	1	1	3	1	1	1	1	0	D	0	0	0	0	0	0	0	0	0
Y	12	6	67	24.8015873	150	70	20	4	160	21.8	1	12.8	150	207	33	138	146.4	4	M	1	1	3	3	2	1	1	0	D	0	0	0	0	0	0	0	0	0
N	11	3	67	28.04037814	110	70	60	3.4	134	12.3	0.7	11.3	540	175	27	124	123.2	3	F	1	2	3	2	1	1	1	0	D	0	1	0	0	0	0	0	0	0
N	20	1	67	21.51385851	134	86	20	4.2	113	14.2	0.8	16.5	227	234	42	213	149.4	2	M	1	1	3	2	1	1	1	0	D	0	0	0	1	0	0	0	0	0
Y	4	2	67	22.40587695	162	85	35	4.2	130	11.9	0.9	12.8	203	221	76	54	134.2	4	M	1	2	3	2	2	1	1	0	D	0	1	0	0	0	0	0	0	0
N	20	0	67	27.63605442	150	80	35	4.4	110	13.9	1.3	15.8	294	160	40	85	103	1	M	1	1	3	3	1	2	1	0	D	0	1	0	0	0	0	0	0	0
N	18	3	67	22.49134948	140	80	20	4.3	235	15.4	1.2	13.3	207	194	84	69	96.2	1	M	1	2	3	3	1	2	1	1	D	0	1	0	0	0	0	0	0	0
Y	13	7	67	20.39542144	148	73	35	4.5	150	18.8	0.7	13.8	156	164	52	77	96.6	4	F	1	2	3	2	1	1	1	0	D	1	0	0	0	0	0	0	0	0
N	13	8	67	25.95155709	180	90	60	4.4	174	13.7	0.8	15.8	291	221	51	100	150	1	M	1	1	3	2	1	1	1	0	D	0	0	0	1	0	0	0	0	0
Y	8	18	67	26.12244898	138	80	35	4.5	156	20.8	0.7	16	177	199	46	131	126.8	4	M	1	2	3	1	1	1	1	0	D	0	1	0	1	0	0	0	0	0
N	7	64	67	22.64086462	144	91	20	4.2	161	17.3	0.7	10.2	252	198	45	186	115.8	5	F	1	2	0	2	2	1	2	0	D	0	1	0	0	0	0	0	0	0
N	20	2	67	23.14049587	131	83	20	4.1	94	16.2	0.8	15.4	218	189	51	100	118	0	M	1	1	3	2	3	1	1	0	D	0	0	0	0	0	0	0	0	0
Y	12	6	67	20.51913409	180	93	35	4.1	100	16.9	0.7	13.6	263	194	46	61	135.8	3	M	1	2	3	2	1	1	1	0	D	1	0	0	1	0	0	0	0	0
N	20	2	66	20.54988662	130	70	35	4.6	155	12.7	1	13.9	220	133	52	40	73	3	M	1	1	3	2	1	2	1	0	D	1	0	1	0	0	0	0	0	0
Y	20	6	66	24.48979592	175	85	20	3.9	291	26.8	1.6	12.9	168	207	46	269	107.2	1	M	1	2	3	2	1	2	1	0	D	0	0	1	1	0	0	0	0	0
N	20	1	66	24.48979592	176	102	20	4.3	305	20.3	1	15.5	242	245	57	470	94	1	M	1	1	3	1	3	1	1	0	D	0	1	1	0	1	0	0	0	0
N	20	2	66	24	150	90	45	4.1	181	10.8	0.7	12.6	304	115	35	171	45.8	4	F	1	1	3	2	1	2	1	0	D	1	1	1	0	0	0	0	0	0
N	20	4	66	24.02380867	162	82	20	3.9	146	18.3	0.6	13.7	255	207	59	110	126	2	M	1	2	3	1	2	1	1	0	D	0	0	1	1	0	0	0	0	0
N	20	3	66	21.77843524	160	80	20	4.1	155	12.3	0.6	10.6	321	150	42	133	81.4	1	F	1	1	3	1	2	2	1	0	D	0	1	1	0	0	0	0	0	0
N	17	7	66	25.82644628	173	80	20	4.1	383	12.1	0.9	14.7	110	160	32	196	88.8	2	M	1	1	3	2	1	1	1	0	D	0	0	1	0	0	0	0	0	0
N	20	0	66	19.25702882	146	83	35	4.2	145	11.6	0.8	13.3	271	114	37	146	47.8	1	M	1	1	3	2	1	1	1	0	D	1	0	1	1	0	0	0	0	0
N	13	3	66	22.22906193	190	110	20	4	345	18.8	0.8	12.9	254	190	61	76	113.8	4	M	1	2	3	1	2	1	1	0	D	0	0	1	0	0	0	0	0	0
N	20	1	66	20.57142857	160	99	35	4.3	307	25.1	1.7	13.2	211	251	46	370	131	1	M	1	1	3	2	1	1	1	0	D	0	0	1	0	0	0	0	0	0
N	18	8	66	27.39817568	127	71	20	4.2	103	13.7	0.9	14	178	152	42	59	98.2	2	M	1	1	3	1	1	1	1	0	D	0	0	1	0	0	0	0	0	0
N	18	4	66	21.49028551	130	80	35	4.4	182	12.6	0.9	12.1	241	140	48	218	48.4	1	F	1	2	3	1	2	1	1	0	D	1	1	1	0	0	0	0	0	0
N	14	4	66	22.03856749	187	97	20	4	91	16.9	0.7	13.4	250	209	62	41	138.8	2	M	1	2	2	1	1	1	1	0	D	0	1	0	1	0	0	0	0	0
Y	0	2	66	19.53125	176	116	45	4.2	170	30.8	1.1	12.6	198	289	73	223	171.4	5	F	2	1	2	2	1	1	2	1	D	1	0	0	1	0	0	0	0	0
N	20	1	66	22.94811574	145	80	20	4.3	131	17.5	0.7	12.2	227	141	34	117	83.6	3	M	1	2	3	3	2	1	1	0	D	0	1	0	0	0	0	0	0	0
N	8	11	66	24.97398543	216	116	20	4.4	100	10.7	0.4	12.9	254	252	52	83	183.4	4	F	1	2	3	1	1	1	1	0	D	0	0	0	0	0	0	0	0	0
N	20	0	66	22.32142857	140	80	45	4.2	156	15.8	0.8	12.5	215	171	35	85	119	2	M	1	2	3	2	1	1	1	0	D	1	0	0	1	0	0	0	0	0
N	20	3	66	26.5625	146	91	20	4.2	108	15	0.6	15.2	232	221	51	66	156.8	4	M	1	1	3	1	1	1	1	0	D	0	0	0	1	0	0	0	0	0
N	20	7	66	20.19557823	221	117	35	4.3	178	16.1	0.8	14	218	141	35	190	68	4	M	1	2	3	1	1	1	1	0	D	1	0	0	1	0	0	0	0	0
N	20	3	66	20.2020202	152	97	20	3.9	212	15.8	0.9	14.2	240	201	52	60	137	1	M	1	1	2	2	1	1	1	0	D	0	0	0	1	0	0	0	0	0
N	5	14	66	25.71166208	222	97	20	4.2	135	46	1.4	19.6	226	224	45	133	152.4	4	M	1	2	3	1	1	1	2	0	D	0	1	0	0	0	0	0	0	0
N	20	2	66	23.046875	156	94	35	4.4	140	13.2	0.5	13	232	131	45	222	41.6	1	F	1	2	3	1	1	2	1	0	D	0	1	0	0	0	0	0	0	0
N	17	2	66	24.44180209	172	117	35	3.8	103	16.8	0.9	13.3	190	137	29	95	89	3	M	1	2	3	2	1	1	1	0	D	0	1	0	0	1	0	0	0	0
N	11	7	66	24.02380867	117	62	35	3.7	135	9.5	0.9	12.2	185	135	38	119	73.2	2	M	1	2	3	1	1	1	1	0	D	0	1	0	0	0	0	0	0	0
N	20	0	66	23.7332384	148	88	35	4	103	20.5	0.7	11.6	238	185	39	102	125.6	1	F	1	2	3	2	1	2	1	0	D	0	0	0	0	0	0	0	0	0
N	9	5	66	23.99945917	142	88	60	4.3	103	26.6	1.2	14.6	285	248	39	146	179.8	3	M	1	2	3	1	1	1	1	0	D	0	0	0	0	0	0	0	0	0
N	20	1	66	24.15881797	163	95	20	4.4	99	23.4	1.2	14.2	282	223	45	242	129.6	1	M	1	1	3	2	1	1	1	0	D	0	0	0	1	0	0	0	0	0
N	20	1	66	23.4375	149	88	20	4.1	116	20.8	0.7	14.2	272	128	53	121	50.8	1	F	1	2	3	2	1	1	1	0	D	0	0	0	0	1	0	0	0	0
N	20	0	66	23.50780533	154	86	35	3.9	166	15.8	0.7	14.7	214	169	43	65	113	1	M	1	1	3	2	2	1	1	0	D	0	0	0	0	0	0	0	0	0
N	8	6	66	19.609375	157	98	65	4.1	232	15.6	0.6	14.9	274	244	48	241	147.8	4	F	1	1	0	3	3	1	2	0	D	0	0	0	0	0	0	0	0	0
N	20	1	66	25	137	75	35	4.1	153	13	0.8	15.3	269	220	40	362	107.6	2	M	1	2	3	1	1	1	1	0	D	0	0	0	0	0	0	0	0	0
N	7	6	66	26.7755102	128	85	35	4.1	141	16.5	1	16.2	155	199	43	131	129.8	3	M	1	1	3	2	2	1	2	0	D	0	0	0	0	0	0	0	0	0
N	20	12	66	22.32142857	138	84	35	3.9	112	18.2	0.9	15.4	307	237	52	151	154.8	3	M	1	1	3	1	1	1	1	1	D	0	1	0	0	0	0	0	0	0
N	15	0	66	26.6727633	170	78	35	4.8	109	9.1	0.6	13.7	249	176	54	98	102.4	1	F	1	1	3	1	2	2	1	0	D	0	1	0	0	1	0	0	0	0
N	19	1	66	22.47658689	140	80	20	4.3	96	10.7	1	14	249	223	39	102	163.6	1	M	1	2	3	2	1	1	1	0	D	0	0	0	1	0	0	0	0	0
N	20	0	65	24.87771968	204	113	20	4.2	152	14.7	0.6	13.9	330	216	55	65	148	1	F	1	2	3	1	1	1	1	0	D	0	0	1	0	0	1	0	0	0
N	20	0	65	28.08163265	120	70	35	4.3	146	20.8	1	14.5	167	245	53	212	149.6	1	M	1	1	3	2	1	1	1	0	D	0	1	1	0	0	0	0	0	0
N	13	7	65	21.09619051	208	108	50	3.6	186	15.2	0.7	11.6	166	232	59	194	134.2	5	F	1	2	2	2	1	1	1	0	D	0	1	1	0	0	0	0	0	0
N	20	1	65	25.39343112	142	86	20	4	345	16.9	1	16.8	281	175	30	265	92	2	M	1	1	3	1	1	1	1	0	D	0	1	1	0	0	0	0	0	0
N	20	7	65	24.44727891	176	96	20	4.6	242	14.7	0.7	14.2	277	311	67	290	186	3	F	1	2	3	1	2	1	1	0	D	1	1	1	0	0	0	0	0	0
N	20	1	65	23.828125	103	64	45	4.3	145	22.2	1.2	14.1	277	233	43	146	160.8	4	M	1	1	3	1	1	1	1	0	D	1	1	1	0	0	0	0	0	1
N	20	2	65	24.97704316	136	77	45	4.2	217	8.2	0.8	12.2	231	87	40	88	29.4	2	M	1	2	3	1	1	1	1	0	D	0	1	1	1	0	0	0	0	0
N	16	7	65	22.49134948	140	80	35	4.1	250	8.7	1	12.4	93	188	33	150	125	2	M	1	1	3	1	2	1	1	0	D	0	0	1	1	0	0	0	0	0
N	20	1	65	27.6816609	148	86	20	4.6	312	15.1	1	17.1	154	204	52	159	120.2	0	M	1	2	3	2	2	1	1	0	D	0	1	1	0	0	0	0	0	0
N	13	10	65	24.91349481	141	91	20	4	204	10.8	0.7	15.4	92	149	55	87	76.6	3	M	1	1	3	2	1	1	1	0	D	0	0	1	0	0	0	0	0	0
N	15	1	65	20.39542144	219	126	20	4.9	113	7.9	0.6	16.2	187	222	51	224	126.2	1	F	1	2	2	1	1	1	1	0	D	0	1	0	0	1	0	0	0	0
Y	7	1	65	22.03856749	190	98	20	4	113	14	0.5	13.4	93	147	54	98	73.4	2	M	1	2	3	2	1	1	1	0	D	0	1	0	1	0	0	0	0	0
N	20	6	65	28.13365651	186	90	20	4.3	116	12.5	0.5	15.1	216	289	60	113	206.4	4	F	1	2	3	2	1	1	1	0	D	0	0	0	0	0	0	0	0	0
Y	13	1	65	27.05515088	168	72	20	4.4	119	12.9	0.9	15.7	246	224	56	342	99.6	4	M	1	2	2	1	1	1	2	0	D	0	0	0	0	0	0	0	0	0
N	14	2	65	23.10843458	162	84	50	3.5	172	11.7	1	14.5	232	115	34	126	55.8	1	M	1	1	3	1	1	1	1	0	D	0	0	0	0	0	0	0	0	0
N	10	2	65	24.8015873	160	85	35	4.3	96	19.7	0.6	14.4	228	183	45	151	107.8	1	M	1	1	3	1	1	1	1	0	D	0	0	0	1	0	0	0	0	0
N	20	2	65	20.76124567	140	80	35	3.9	92	13.8	0.9	13.6	230	221	32	200	149	1	M	1	2	3	2	1	1	1	0	D	0	0	0	1	0	0	0	0	0
N	14	2	65	24.44180209	110	70	35	4.4	127	17.1	0.8	15.7	249	140	33	183	70.4	1	M	1	2	3	2	1	2	1	0	D	0	1	0	0	0	0	0	0	0
Y	12	5	65	20.54988662	119	76	50	4.1	145	13.7	0.7	14.7	286	254	42	140	184	4	M	1	2	3	2	1	1	1	0	D	0	1	0	0	0	0	0	0	0
N	20	1	65	24.22145329	150	90	20	4.3	120	21.5	0.6	13.7	220	185	49	223	91.4	2	M	1	1	3	1	1	1	1	0	D	0	0	0	0	0	0	0	0	0
N	20	1	65	25.20920136	168	104	35	4.4	142	10.9	0.8	12.9	214	119	38	169	47.2	2	M	1	1	3	2	1	1	1	0	D	0	1	0	0	1	0	0	1	0
N	15	7	65	17.00680272	100	60	35	3.7	95	14.9	0.7	11.9	306	194	38	86	138.8	4	M	1	2	3	2	1	2	1	0	D	1	0	0	0	0	0	0	0	1
Y	0	18	65	20.3125	147	94	50	3.5	127	17	0.6	14.1	261	176	42	124	109.2	4	M	1	2	3	1	1	1	2	0	D	0	0	0	1	0	0	0	0	0
N	15	1	65	24	130	70	20	4	118	11.8	0.5	13.8	320	297	54	261	190.8	2	F	1	2	3	2	2	1	1	0	D	0	0	0	0	0	0	0	0	0
N	20	4	65	20.01772999	126	75	35	4.3	99	16.2	0.7	16.4	196	156	40	140	88	2	M	1	2	3	1	1	1	1	0	D	0	1	0	1	0	0	0	0	0
Y	14	1	65	21.63331531	147	64	35	4	137	20.3	1	14.6	147	206	62	60	132	2	M	1	1	3	2	1	1	1	0	D	0	0	0	0	0	0	0	0	0
N	20	0	65	23.87511478	161	94	20	4.3	135	11	0.9	16.9	270	265	46	290	161	1	M	1	1	3	1	1	1	1	0	D	0	0	0	1	0	0	0	0	0
N	12	3	65	24.87771968	154	72	35	4.5	114	17.7	0.6	12.9	214	186	46	242	91.6	2	F	1	1	2	2	1	1	1	0	D	1	1	0	0	0	0	0	0	0
N	20	1	65	23.78121284	148	72	35	4.2	134	18	0.8	14.7	166	181	61	104	99.2	1	M	1	1	3	1	1	1	1	0	D	0	0	0	0	0	0	0	0	0
N	20	1	65	28.3446712	183	96	35	4	124	22.6	1.2	15.1	198	222	50	110	150	2	M	1	2	3	1	1	2	1	0	D	0	0	0	1	0	0	0	1	0
Y	20	1	65	24.88888889	175	85	35	4.4	118	11.9	0.3	12.7	274	171	58	157	81.6	1	F	1	2	3	2	1	1	1	0	D	0	1	0	0	0	0	0	0	0
N	11	7	65	21.64127424	130	80	20	4.2	117	15.3	0.5	13.8	212	194	70	104	103.2	4	F	1	1	2	2	1	1	1	1	D	0	0	0	0	0	0	0	0	0
Y	14	1	64	21.0076678	130	80	30	4.8	145	13.1	1.2	11.9	221	183	58	423	40.4	3	M	2	1	3	2	2	2	1	0	D	1	1	1	0	1	0	0	0	0
N	15	4	64	26.66666667	159	74	20	4.1	402	19.4	0.7	14.1	170	242	56	284	129.2	1	F	1	2	3	2	1	1	1	0	D	0	0	1	0	0	0	0	0	0
N	20	1	64	25.63691716	121	57	35	4.1	164	25.9	0.7	15.3	244	166	33	280	77	1	M	1	1	3	1	1	1	1	0	D	0	1	1	0	1	0	0	0	0
N	20	1	64	25	120	72	35	4.2	128	14.5	1	12.3	304	131	54	78	61.4	2	M	1	1	3	1	1	1	1	0	D	0	0	1	0	1	0	0	0	1
N	20	1	64	25.77777778	140	90	20	4.5	141	15.7	0.6	15.5	257	164	34	112	107.6	1	F	1	2	3	1	2	1	1	0	D	0	1	1	0	1	0	0	0	0
N	8	3	64	23.30905307	131	76	35	4	175	20.9	0.9	10.7	70	102	31	146	41.8	4	F	1	1	3	2	1	1	2	0	D	0	1	1	0	0	0	0	0	0
N	20	0	64	22.03172568	188	70	35	4.4	100	8.2	0.5	13.8	290	159	40	231	72.8	2	F	1	1	3	2	1	1	1	0	D	0	0	1	0	0	0	0	0	0
N	10	4	64	25.5588462	131	66	50	3.3	105	14.9	0.6	11.2	269	132	52	78	64.4	4	F	1	1	2	1	2	1	2	0	D	1	0	0	0	0	0	0	0	0
N	19	6	64	27.30996814	133	89	35	4.6	122	22.6	1.2	14.2	188	139	62	284	20.2	1	M	1	2	3	2	1	1	1	0	D	0	1	0	1	0	0	0	0	0
N	12	17	64	27.39817568	154	81	60	4	164	17	0.8	15.1	213	150	49	114	78.2	1	M	1	1	3	1	1	1	1	0	D	0	1	0	0	1	0	0	0	0
N	14	8	64	21.2585034	177	91	35	4	169	8.2	0.7	14.1	259	231	42	314	126.2	3	M	1	2	3	2	1	1	1	0	D	1	0	0	1	0	0	0	0	0
N	14	0	64	24.22145329	150	90	20	4.3	116	8.1	0.7	16.6	258	126	42	98	64.4	1	M	1	1	3	2	1	1	1	0	D	1	0	0	1	0	0	0	0	0
N	14	4	64	23.14049587	191	101	20	3.7	91	17.7	0.5	12.8	196	161	38	71	108.8	1	F	1	1	2	2	1	2	1	0	D	0	1	0	0	0	0	0	0	0
N	20	1	64	28.1969212	167	80	35	4	106	16.1	0.5	15.1	266	243	63	130	154	1	F	1	2	3	1	1	1	1	0	D	0	1	0	0	0	0	0	0	0
Y	14	1	64	24.75546432	145	80	20	4.1	95	18.3	0.8	14.9	161	206	54	154	121.2	4	M	1	2	2	1	1	1	1	0	D	0	0	0	0	0	0	0	0	0
N	20	4	64	23.73866213	174	88	20	4.4	133	14.5	0.9	15	216	204	46	111	135.8	1	M	1	2	3	2	3	1	1	0	D	0	1	0	0	0	0	0	0	0
N	20	3	64	22.15102251	143	88	35	4.2	111	8.8	0.5	18.8	188	151	47	69	90.2	4	M	1	2	3	1	1	1	1	0	D	0	0	0	1	0	0	0	0	0
N	19	5	64	31.53011126	164	103	45	4.7	102	11	0.6	14.5	246	253	53	234	153.2	1	F	1	2	3	1	1	1	1	0	D	0	1	0	0	0	0	0	0	0
N	20	4	64	22.0603538	150	90	20	4.4	95	20.9	0.6	14	289	243	55	90	170	0	F	2	2	3	2	1	1	1	0	D	0	0	0	0	0	0	0	0	0
N	20	2	64	20.703125	150	90	60	3.6	129	10.9	0.4	12.5	213	202	35	202	126.6	4	F	1	1	2	1	1	2	1	0	D	1	1	0	0	0	0	0	0	0
N	13	1	64	20.01549587	192	111	20	4.6	121	13.7	0.6	15.6	271	241	59	118	158.4	0	M	1	1	3	2	1	1	1	0	D	0	0	0	1	0	0	0	0	0
Y	13	4	64	18.7961895	165	89	0	4.4	135	13	0.6	14	286	259	54	99	185.2	4	F	1	2	3	1	2	1	1	0	D	0	0	0	0	0	0	0	0	0
N	7	10	64	21.484375	106	66	65	3	154	17.5	0.6	8.9	274	169	30	127	113.6	5	M	2	2	2	2	3	1	2	1	D	1	1	0	0	1	0	0	0	0
Y	10	3	64	26.12244898	180	100	35	4.2	103	16.4	1.1	14.3	178	194	52	153	111.4	3	M	1	1	3	2	1	1	1	1	D	0	0	0	1	0	0	0	0	0
N	14	4	64	24.22145329	130	70	70	4	130	14.5	0.9	14.8	241	195	58	112	114.6	1	M	1	1	2	2	3	1	1	0	D	0	1	0	0	0	0	0	0	0
N	20	1	64	23.56663223	140	65	45	4.6	168	15.4	0.7	15.6	184	246	58	73	173.4	5	M	1	1	3	1	1	1	1	0	D	0	1	0	1	0	0	0	0	0
Y	9	2	64	28.71047932	154	86	20	4.5	122	9.9	0.8	16.5	288	211	37	149	144.2	4	M	1	1	2	1	1	1	1	0	D	0	0	0	0	0	0	0	0	0
N	20	0	64	21.484375	161	92	50	2.9	91	9.2	0.6	11.3	199	255	28	143	198.4	4	M	1	2	3	2	3	1	1	0	D	0	0	0	0	0	0	0	0	0
N	20	2	64	22.83287935	148	88	35	3.8	137	19.1	0.8	13.9	232	180	66	62	101.6	2	F	1	2	3	1	2	2	1	0	D	0	1	0	0	1	1	0	0	0
N	10	4	64	24.73246136	139	79	20	4.1	99	10.8	0.6	13	349	179	28	209	109.2	2	F	1	1	3	2	2	1	1	0	D	0	1	0	0	0	0	0	0	0
N	20	4	64	25.64891762	127	74	20	3.7	105	13	0.8	14.4	166	186	38	129	122.2	3	M	1	1	3	2	1	1	2	0	D	1	1	0	1	0	0	0	0	0
N	20	1	64	21.51385851	168	111	35	4.3	129	12.5	0.7	16	155	159	60	119	75.2	1	M	1	2	3	3	1	1	1	0	D	0	1	0	0	0	0	0	0	0
N	20	1	64	23.52941176	161	60	35	4.3	95	9.2	0.5	14.1	119	113	46	107	45.6	2	M	1	2	3	2	1	1	1	1	D	0	0	0	0	0	0	0	1	0
N	20	1	64	20.44913742	158	82	75	4.7	127	13.2	0.4	13.4	121	263	96	52	156.6	3	F	1	1	2	1	1	1	1	0	D	0	0	0	0	1	0	0	0	0
N	5	4	64	18.82711104	178	99	20	3.8	105	8.2	0.5	11.7	378	274	73	212	158.6	1	F	1	2	3	2	1	1	1	0	D	0	0	0	0	0	0	0	0	0
N	20	1	64	29.38475666	166	103	60	4.4	428	12	1	15.3	186	160	61	90	81	2	M	1	1	3	2	3	1	1	0	D	0	1	0	1	0	0	0	0	0
N	20	1	64	23.87511478	133	72	65	4.3	109	16.4	0.8	12.9	264	179	47	77	116.6	3	M	1	2	3	2	2	1	1	0	D	0	1	0	1	0	0	0	0	0
N	20	1	64	25.76298058	201	119	35	4.4	139	15	0.8	17.8	170	214	49	226	119.8	1	M	1	2	3	1	1	1	1	0	D	0	0	0	0	1	0	0	0	0
N	20	1	64	23.50780533	117	73	45	4.4	124	11.5	0.8	15.3	285	122	46	145	47	2	M	1	2	3	2	2	1	1	0	D	1	1	0	0	0	0	0	1	0
N	9	4	64	20.06920415	143	76	45	3.9	125	19.3	1	12.7	226	235	37	130	172	2	M	2	1	3	3	1	1	1	0	D	0	0	0	1	0	0	0	0	0
N	20	3	64	25.95155709	182	90	50	4.6	142	22.3	0.6	15.9	328	308	61	430	161	1	M	1	1	2	2	1	1	1	0	D	0	1	0	1	0	0	0	0	0
N	18	1	64	25.05930703	148	94	45	4.2	100	20.5	1.4	13.7	240	160	52	141	79.8	1	M	1	1	3	2	1	1	1	1	D	0	1	0	1	0	0	0	0	0
N	14	1	64	20.54419284	160	80	30	4.1	103	14.3	0.7	11.9	216	186	42	156	112.8	2	F	1	1	3	3	2	1	1	0	D	1	1	0	0	0	0	0	0	0
N	15	5	64	21.75546853	190	101	20	4.7	114	10	0.7	13	295	232	47	192	146.6	2	F	1	1	3	2	1	1	1	0	D	0	0	0	0	0	0	0	0	0
N	13	18	64	26.22222222	150	90	20	4.4	115	9.8	0.6	12.6	236	211	44	313	104.4	2	F	1	1	3	2	2	2	1	0	D	0	0	0	0	0	0	0	0	0
N	20	1	64	24.38237298	180	85	20	4.5	119	14.3	0.6	14.1	253	199	66	195	94	2	M	1	2	3	2	1	1	1	0	D	0	0	0	0	0	0	0	0	0
N	9	1	64	27.05515088	161	99	35	4.3	88	18.5	0.7	14.5	210	198	74	62	111.6	4	F	1	2	3	2	1	1	2	0	D	0	1	0	1	0	0	1	0	0
Y	5	8	63	24.56747405	147	89	35	4.8	122	12.2	0.6	13.6	304	134	53	151	50.8	1	M	1	1	3	2	2	1	1	0	D	0	0	1	1	0	0	0	0	0
Y	7	10	63	28.67262608	143	75	35	4.1	229	22.7	0.7	17.5	285	160	55	81	88.8	4	M	1	2	3	1	1	1	1	0	D	0	1	1	1	0	0	0	0	0
Y	10	40	63	24.50894577	183	92	35	4.9	290	19.9	1.2	14.5	238	144	38	147	76.6	3	M	1	1	2	2	1	1	2	1	D	1	1	1	0	0	0	0	0	0
N	20	5	63	22.49134948	154	88	20	4	129	17.8	0.6	14.5	161	150	69	212	38.6	3	M	1	2	2	2	1	1	1	0	D	0	1	1	0	0	0	0	0	0
N	20	4	63	22.03172568	130	80	35	4.2	132	11.3	0.5	14	220	237	58	182	142.6	1	F	2	2	3	1	1	1	1	0	D	0	0	1	1	0	0	0	0	0
Y	7	6	63	24.11150746	138	77	35	4.4	55	15.1	0.8	15.7	249	190	47	349	73.2	3	M	1	1	2	2	1	1	1	0	D	0	1	1	0	0	0	0	0	0
N	20	3	63	20	130	80	35	4.6	187	30.4	0.9	13.7	326	287	48	559	127.2	3	F	2	2	3	1	1	1	1	0	D	0	1	1	0	0	0	0	0	0
N	20	6	63	21.8299522	160	79	35	4.4	233	19.7	0.8	14	282	157	50	91	88.8	1	M	1	1	3	2	1	1	1	0	D	0	1	1	1	0	0	0	0	0
N	20	11	63	28.25698989	164	87	35	3.9	141	15.8	0.8	16.4	165	102	30	126	46.8	1	M	1	1	3	1	1	1	1	0	D	0	1	1	1	0	0	0	0	0
N	20	5	63	21.67125803	130	70	35	3.9	215	14.5	0.9	11.5	208	110	33	103	56.4	3	M	1	2	3	2	2	1	1	0	D	0	1	1	0	0	0	0	0	0
N	20	1	63	27.54820937	159	107	35	4.3	321	20.3	0.8	15.9	241	266	67	68	185.4	2	M	1	2	3	2	1	1	1	0	D	0	1	0	1	0	0	0	0	0
N	12	7	63	32.46618106	176	89	30	4	90	14.4	0.6	13.8	230	182	42	127	114.6	4	F	1	2	3	2	1	1	1	0	D	0	1	0	0	0	0	0	0	0
N	20	0	63	26.03749399	209	142	20	4	105	14.2	0.6	12.5	339	211	43	155	137	0	F	1	1	3	1	1	1	1	0	D	0	0	0	0	0	0	0	0	0
Y	20	6	63	24.67550027	159	86	45	4.3	148	17.3	1.2	14.4	168	207	45	113	139.4	1	M	1	1	3	3	3	1	1	0	D	0	1	0	0	0	0	0	0	0
Y	0	5	63	24.4646016	191	115	35	4.5	114	15.3	0.5	14.9	291	256	95	53	150.4	4	F	1	2	2	1	1	1	2	0	D	0	0	0	0	0	0	0	0	0
N	14	7	63	22.265625	152	84	20	4.6	111	27.1	0.8	14.4	209	242	69	65	160	2	M	1	2	3	2	1	1	1	0	D	0	0	0	1	0	0	0	0	0
N	20	2	63	25.30693205	150	90	35	3.9	165	17.7	0.9	15.6	170	160	41	134	92.2	2	M	1	1	3	2	3	1	1	0	D	0	0	0	1	0	0	0	0	0
N	14	18	63	22.85714286	147	79	35	4.1	102	13.8	0.5	13.8	167	187	56	97	111.6	3	M	1	2	0	3	1	1	2	0	D	0	1	0	1	1	0	0	0	0
N	20	1	63	23.23345618	151	97	55	4.2	127	16.4	0.6	13.8	236	223	58	188	127.4	2	M	1	1	3	1	1	1	1	0	D	0	1	0	1	0	0	0	0	0
N	20	7	63	23.80869017	193	105	65	3.8	118	16.1	0.9	15.1	286	174	53	174	86.2	4	M	1	2	3	2	1	1	1	0	D	0	0	0	1	0	0	0	0	0
N	9	4	63	22.09317005	185	104	20	4.3	187	25.3	0.9	15.1	270	209	62	146	117.8	1	M	1	2	3	2	1	1	1	0	D	0	0	0	0	0	0	0	0	0
N	20	1	63	18.87066338	142	79	35	3.5	79	13.6	0.7	11.7	317	148	62	78	70.4	3	M	1	2	3	2	1	1	1	1	D	0	0	0	1	0	1	0	0	0
Y	10	8	63	27.05515088	153	89	20	4.2	124	21.5	0.6	12.1	246	185	49	63	123.4	3	F	1	1	2	1	1	1	1	0	D	0	1	0	0	0	0	0	0	0
N	20	0	63	22.0603538	150	90	35	4	78	10.2	0.6	13.8	175	186	41	84	128.2	1	F	1	2	3	1	1	1	1	0	D	0	0	0	1	0	0	0	0	0
N	13	4	63	19.97918835	150	100	20	4.6	104	9.1	0.6	12.2	312	243	67	77	160.6	4	F	1	2	2	1	1	1	1	0	D	1	1	0	0	0	0	0	0	0
Y	8	2	63	30.11621315	203	90	20	4.4	194	12.3	0.7	15.8	222	217	45	100	152	3	M	1	1	3	1	2	1	1	0	D	0	0	0	0	0	0	0	0	0
N	4	5	63	23.828125	122	76	20	4.5	142	13.3	0.7	12.7	236	142	59	74	68.2	5	F	1	1	2	2	1	1	2	1	D	0	0	0	0	0	0	0	0	0
N	20	3	63	20.54988662	194	115	35	4	275	10.9	0.9	18	140	189	38	102	130.6	2	M	1	1	3	3	3	1	1	0	D	1	0	0	1	0	0	0	0	0
N	20	2	63	26.57312925	170	102	35	4	191	17.6	0.8	14.9	209	220	48	436	84.8	2	M	1	1	3	2	2	1	1	0	D	0	0	0	0	0	0	0	0	0
N	20	0	62	23.14814815	197	114	45	3.7	213	41.2	2.2	9.1	209	231	36	188	157.4	2	M	1	2	3	1	1	1	1	0	D	1	1	1	1	0	0	0	0	0
N	20	8	62	21.78649237	171	117	35	4.6	179	10.2	0.5	14.3	251	73	36	57	25.6	1	F	1	1	3	1	1	1	1	0	D	1	1	1	0	0	0	0	0	0
N	9	4	62	24.03460984	156	84	35	4.1	184	13.7	0.7	14.9	312	303	40	180	227	2	F	1	2	3	2	2	1	1	0	D	0	1	1	0	0	0	0	0	0
N	17	5	62	22.83737024	158	86	35	3.9	205	13.5	0.9	13.9	215	108	33	56	63.8	3	M	1	2	3	1	1	1	1	0	D	0	1	1	0	1	0	0	0	0
N	17	1	62	21.46193662	172	112	45	4.4	128	11.9	0.6	16.6	220	203	56	309	85.2	2	M	1	2	3	1	1	1	1	0	D	0	1	1	0	0	0	0	0	0
Y	10	12	62	25.35154137	140	80	20	4.3	181	20.1	0.6	13.6	203	174	58	58	104.4	1	M	1	1	3	3	2	1	1	0	D	1	1	1	0	1	0	0	0	0
N	20	2	62	24.33747972	148	75	20	4.3	111	13.9	0.8	15.6	289	222	51	225	126	3	M	1	2	3	1	1	1	1	0	D	0	0	1	1	0	0	0	0	0
N	20	1	62	25.25951557	143	89	35	3.5	108	11.7	0.8	11.4	258	117	41	176	40.8	2	M	1	2	3	2	1	1	1	0	D	0	0	1	0	0	0	0	1	0
N	9	2	62	22.65625	121	78	35	4.5	198	17.1	0.6	13.6	285	269	43	281	169.8	1	F	1	2	3	1	1	1	1	0	D	0	1	1	0	0	0	0	0	0
N	15	1	62	25.10239133	190	116	35	4.7	151	13.4	0.6	14.1	252	152	47	131	78.8	1	M	1	2	3	1	2	1	1	0	D	0	1	1	0	0	0	0	0	0
N	13	4	62	27.5862069	160	80	35	4.1	185	22.6	0.7	14.1	207	312	83	167	195.6	3	F	1	2	3	1	1	1	1	0	D	0	0	1	0	0	0	0	0	0
N	16	6	62	17.92821543	160	80	20	4.3	99	32	0.8	13	238	156	49	70	93	2	M	1	2	2	2	1	1	1	0	D	0	0	0	1	0	0	0	0	0
N	10	1	62	27.14158239	155	97	35	4.3	132	19.2	0.8	14.7	225	207	43	141	135.8	4	M	1	2	3	1	1	1	1	0	D	0	0	0	0	0	0	0	0	0
N	14	3	62	24.8015873	159	101	35	4.1	126	8.9	0.9	17.6	223	156	47	473	14.4	2	M	1	1	3	2	2	1	1	0	D	1	0	0	1	0	0	0	1	0
N	10	3	62	27.71768524	150	100	20	4.4	165	16.8	1	15.8	210	119	48	114	48.2	2	M	1	2	3	2	1	1	1	0	D	0	1	0	0	0	0	0	0	0
N	20	2	62	24.6097337	180	96	20	4.2	148	14.2	0.8	15.6	269	218	38	69	166.2	1	M	1	1	3	1	1	1	1	0	D	0	0	0	1	0	0	0	0	0
N	12	6	62	25.39021852	170	90	35	4.7	130	13.8	0.8	13.1	199	159	56	90	85	1	F	1	1	2	1	1	1	1	0	D	0	1	0	0	0	0	0	0	0
N	20	0	62	24.8015873	120	80	20	3.9	116	9.8	0.7	12.6	190	125	44	107	59.6	1	M	1	2	3	1	1	1	1	0	D	0	0	0	0	0	0	0	1	0
N	20	2	62	24.44180209	120	70	35	4.7	200	12.1	0.8	15	206	209	56	99	133.2	1	M	1	1	3	2	1	1	1	0	D	0	1	0	0	0	0	0	0	0
N	20	2	62	25.86451247	150	91	35	4.7	146	10.2	0.7	14.1	303	223	55	157	136.6	4	M	1	2	3	2	2	1	1	0	D	0	0	0	0	0	0	0	0	0
N	13	3	62	25.15589569	128	86	20	3.5	90	14.5	0.8	12.9	296	165	25	267	86.6	2	M	1	1	3	1	1	1	1	0	D	0	0	0	0	0	0	0	0	0
N	10	5	62	24.91349481	181	100	20	3.7	365	23.4	1.1	12.9	264	181	37	161	111.8	3	M	1	2	3	2	1	1	1	0	D	0	0	0	0	0	0	0	0	0
Y	10	4	62	19.84126984	130	70	70	4	113	15.5	0.4	13.2	342	133	37	99	76.2	4	M	1	1	3	1	1	2	1	0	D	1	1	0	0	0	1	0	0	0
N	20	4	62	21.4532872	172	114	20	4.1	112	17.3	0.9	15.4	192	198	50	119	124.2	1	M	1	2	3	2	1	1	1	1	D	0	0	0	0	0	0	0	0	0
N	9	2	62	24.44727891	156	94	20	4.2	113	21	1.1	15.1	297	266	47	233	172.4	2	M	1	2	3	2	3	1	1	0	D	0	0	0	1	0	0	0	0	0
N	20	1	62	21.33333333	199	120	35	4.3	102	13.5	0.7	14.4	209	241	51	162	157.6	1	F	1	1	3	2	1	1	1	0	D	0	0	0	0	0	0	0	0	0
Y	5	6	62	24.22145329	111	78	20	4.2	118	7.7	0.5	14.7	248	215	64	235	104	4	M	1	2	2	2	1	1	2	0	D	0	0	0	1	0	0	0	0	0
N	20	0	62	22.20408163	174	91	35	4	125	15.4	1	15.7	207	241	47	328	128.4	1	M	1	2	3	1	1	1	1	0	D	0	0	0	1	0	1	0	0	0
N	20	1	62	24.28097534	130	80	35	4.2	137	15.2	0.8	13.4	173	216	52	87	146.6	2	F	1	1	3	2	1	1	1	0	D	0	1	0	0	0	0	0	0	0
N	14	6	62	25.61728395	156	97	35	4.4	138	15.4	0.8	15.1	175	462	58	720	260	2	M	1	1	3	3	2	1	1	0	D	0	0	0	0	0	0	0	0	0
N	9	7	62	20.44674202	156	91	35	3.3	106	14.9	1	10.5	300	129	41	107	66.6	2	M	1	2	2	2	1	1	1	0	D	0	0	0	1	0	0	0	0	0
N	19	1	62	24.91349481	130	80	35	4.2	111	18.8	1	14.3	195	177	58	75	104	1	M	1	1	3	1	1	2	1	0	D	0	0	0	0	0	1	0	0	0
N	6	6	62	24.09297052	153	92	35	4.1	137	23.2	0.6	13.2	156	171	52	66	105.8	4	M	1	1	3	1	2	1	1	0	D	0	1	0	0	0	1	1	0	0
N	20	4	62	21.20310523	182	128	20	4.3	177	12.3	0.6	16	246	201	74	91	108.8	2	M	1	1	3	1	1	1	1	0	D	0	0	0	1	0	0	0	0	0
N	20	0	62	28.84153181	170	97	35	4.4	99	13.4	0.6	11.7	343	185	52	87	115.6	0	F	1	2	3	1	1	1	1	0	D	0	1	0	0	0	0	0	0	0
N	20	2	62	23.8330046	143	81	65	4	94	14.9	0.6	11.9	187	148	57	97	71.6	2	F	1	1	3	1	1	1	1	0	D	0	0	0	0	0	0	0	0	0
N	20	1	62	23.30668005	175	84	60	4.7	173	11.5	1	15.1	312	230	41	597	69.6	2	M	1	1	3	2	1	1	1	0	D	0	0	0	1	0	0	0	0	0
Y	6	4	62	25.390625	160	80	30	4	190	17.8	0.8	12.9	201	220	53	171	132.8	2	M	1	1	3	1	2	1	1	0	D	0	1	0	1	0	0	0	0	0
Y	19	4	61	24.609375	145	77	35	4.4	172	15.5	1.2	14.6	305	221	45	116	152.8	4	M	1	2	2	2	2	1	1	0	D	0	1	1	1	0	0	0	0	0
N	13	6	61	28.44444444	158	84	35	4.4	180	13.3	0.9	16.3	297	111	38	100	53	2	F	2	1	3	1	1	1	1	0	D	0	1	1	1	0	0	0	0	0
N	16	1	61	21.484375	170	90	20	4.5	124	11	0.5	12.8	289	236	45	154	160.2	2	F	1	1	3	2	1	1	1	0	D	0	1	1	0	0	0	1	0	0
Y	20	1	61	25.97011555	166	85	45	4.6	261	17.4	0.9	14.9	266	80	37	190	5	2	M	1	2	3	1	1	1	1	0	D	1	1	1	1	0	0	0	0	0
N	20	2	61	20.24489796	170	96	20	4.2	99	11.9	0.6	15.2	302	161	37	116	100.8	1	M	1	1	3	2	2	1	1	0	D	0	0	1	1	0	0	0	0	0
N	14	3	61	22.5981405	135	71	60	4.3	144	9.5	0.6	15.8	157	150	30	84	103.2	4	M	1	2	3	1	1	1	1	0	D	1	1	1	0	0	0	0	0	0
N	20	1	61	25.01352082	102	64	20	4.1	468	28	1.4	15.4	205	195	43	274	97.2	1	M	1	1	3	1	1	1	1	0	D	0	1	1	0	0	0	0	0	0
Y	20	5	61	22.89281998	140	80	35	4.2	379	19.8	0.9	11.9	282	179	48	89	113.2	3	F	2	1	3	1	2	1	1	0	D	1	1	1	1	0	0	0	0	0
N	20	2	61	21.56454491	175	102	20	3.3	215	18.4	1.1	12.8	227	172	56	436	28.8	2	M	2	2	3	2	2	1	1	0	D	1	1	1	1	0	0	0	0	0
N	20	7	61	26.57312925	128	77	20	4.6	93	8.9	0.5	14	263	212	34	162	145.6	2	M	1	2	3	1	1	1	1	0	D	0	0	1	1	0	0	0	0	0
N	13	2	61	17.44492677	154	83	20	4	140	10	0.6	13.6	257	149	38	54	100.2	1	F	1	1	2	1	2	1	1	0	D	0	0	0	0	0	0	0	0	0
N	14	2	61	24.33747972	186	103	35	4.6	166	14.2	0.5	15.5	177	172	50	197	82.6	1	M	1	2	2	1	1	1	1	0	D	0	0	0	0	0	0	0	0	0
N	13	7	61	24.12879237	163	93	35	3.9	127	12.4	1	10.6	367	237	78	141	130.8	3	F	1	2	3	1	1	1	1	0	D	0	1	0	0	0	0	0	0	0
N	20	0	61	26.29848784	170	84	35	4.1	114	15.7	0.6	15.1	207	151	33	45	109	2	F	1	2	3	1	1	1	1	0	D	0	0	0	0	0	0	0	0	0
N	20	0	61	25.60553633	149	93	20	4.4	105	19.9	1.1	14.8	195	193	28	210	123	0	M	1	2	3	2	1	2	1	0	D	0	1	0	1	0	0	0	0	0
Y	2	0	61	22.77318641	205	121	35	4.3	115	10.6	0.6	15.3	234	158	40	141	89.8	4	M	1	2	3	2	1	1	1	1	D	0	0	0	1	0	0	0	0	0
N	8	4	61	31.22130395	130	90	45	3.9	179	18.6	1.1	16.6	356	223	34	208	147.4	4	M	1	1	3	2	2	1	1	0	D	1	1	0	0	0	0	0	0	0
Y	13	2	61	19.14672216	148	82	20	4.3	113	9.5	0.6	13.9	237	215	60	103	134.4	4	F	1	1	2	2	1	1	1	0	D	0	0	0	0	0	0	0	0	0
N	13	2	61	20.89795918	140	90	35	4.3	99	13	0.8	16.5	212	202	53	148	119.4	0	M	1	1	3	1	1	2	1	0	D	0	1	0	1	0	0	0	0	0
N	20	0	61	22.0603538	175	85	45	4.2	140	20	1	14.8	288	185	38	191	108.8	2	M	1	2	3	2	1	1	1	0	D	0	0	0	1	1	0	0	0	0
N	10	2	61	22.77318641	130	90	20	4.4	263	18.5	1.1	16.7	221	224	57	184	130.2	2	M	1	1	3	2	1	1	1	0	D	0	1	0	0	0	0	1	0	0
N	20	1	61	25.20398137	174	97	20	4.4	107	9.9	0.5	13.6	302	332	56	353	205.4	2	F	1	1	3	1	1	1	1	0	D	0	0	0	0	0	0	0	0	0
N	20	1	61	25.59373706	150	80	20	4.2	113	12.2	1	16.2	181	134	36	206	56.8	2	M	1	2	3	2	2	1	1	0	D	0	0	0	1	0	0	0	0	0
N	11	7	61	24.50648999	146	96	20	3.9	259	13.9	0.8	14.9	214	171	34	203	96.4	4	M	1	2	3	1	2	1	1	0	D	0	0	0	1	0	0	0	0	0
N	13	5	61	22.94811574	120	80	20	4.1	114	11	0.9	14.4	254	192	52	101	119.8	2	M	1	2	3	2	2	1	1	0	D	0	1	0	1	0	0	0	0	0
N	20	1	61	23.87543253	147	90	35	4.6	105	14.7	0.7	16.3	227	192	55	97	117.6	2	M	1	1	3	1	1	1	1	0	D	0	0	0	1	0	0	0	0	0
N	20	0	61	26.02758248	165	91	20	4.1	151	15.9	0.7	16.2	224	193	52	72	126.6	2	M	1	1	3	2	1	1	1	0	D	0	0	0	0	0	0	0	0	0
N	9	2	61	24.65986395	147	85	35	3.8	118	10	0.7	13.2	70	148	40	53	97.4	4	M	1	1	2	2	1	1	1	0	D	0	0	0	0	0	0	0	0	0
N	20	1	61	22.03856749	124	82	20	3.7	127	19.5	1	14.7	195	182	48	146	104.8	2	M	1	1	3	1	3	1	1	0	D	0	0	0	0	0	0	0	0	0
N	20	2	61	27.35884546	140	90	35	4	82	29.1	2.4	14.3	290	175	35	96	120.8	1	M	1	1	3	2	1	2	1	0	D	0	0	0	0	0	0	0	0	0
N	20	1	61	28.3446712	186	112	20	4.6	131	12.1	0.7	15.4	279	276	46	269	176.2	1	M	1	2	2	2	1	1	1	0	D	0	0	0	0	0	0	0	0	0
N	10	2	61	23.66143862	161	88	35	4.2	107	12.5	0.9	16.1	200	295	52	203	202.4	4	M	1	2	3	2	1	1	2	0	D	0	0	0	1	0	0	0	0	0
N	20	2	60	26.70362358	224	101	35	4.4	166	14.4	0.8	15.2	199	220	55	109	143.2	1	M	1	1	3	2	2	1	1	0	D	0	0	1	0	0	0	0	0	0
N	20	3	60	23.87543253	130	80	35	4.2	133	7.3	0.7	14	251	95	34	154	30.2	1	M	1	2	3	1	1	1	1	0	D	1	0	1	1	0	0	0	0	0
N	20	1	60	24.33747972	110	60	35	4.2	134	19.6	1.2	12	215	106	34	107	50.6	1	M	1	1	2	1	2	1	1	0	D	1	0	1	0	0	0	0	0	0
N	20	3	60	20.13477975	165	92	35	4.8	197	15.6	0.6	15	289	305	69	154	205.2	2	F	2	1	3	1	1	2	1	0	D	0	1	1	1	0	0	0	0	0
N	20	0	60	355.1020408	150	90	20	4.4	152	21.5	0.8	13.9	263	171	41	193	91.4	2	M	1	2	3	1	1	1	1	0	D	0	0	1	0	0	0	0	0	0
N	20	2	60	23.8330046	189	100	35	4.1	194	10.6	0.7	13.6	181	159	42	66	103.8	1	M	1	1	3	2	1	1	1	0	D	0	0	0	0	0	0	0	0	0
N	20	1	60	23.71184463	151	105	20	4	101	16.3	0.8	15.3	230	197	33	443	75.4	0	M	1	1	3	2	1	1	1	0	D	0	0	0	0	0	0	0	0	0
N	20	2	60	25.60553633	162	89	20	4.7	112	16	0.9	16.5	230	159	31	142	99.6	1	M	1	1	3	1	1	1	1	0	D	0	0	0	0	0	0	0	0	0
N	10	1	60	29.76083761	153	88	35	4.1	99	11.8	0.8	13.5	247	153	40	107	91.6	0	M	1	2	3	1	1	1	1	0	D	0	1	0	0	0	1	0	0	0
Y	1	55	60	25.29937595	212	112	20	4.7	141	11.6	0.5	14.5	217	239	61	84	161.2	5	F	1	2	2	1	1	1	2	0	D	1	0	0	0	0	0	0	0	0
N	13	3	60	27.08415907	173	117	35	4.2	194	17.7	0.9	15.7	220	237	57	167	146.6	2	M	1	2	3	2	1	1	1	0	D	0	1	0	1	0	0	0	0	0
N	20	1	60	24.22145329	167	100	20	4.3	109	11.5	0.9	16.1	321	205	45	313	97.4	2	M	1	2	3	1	2	1	1	0	D	1	0	0	1	0	1	0	0	0
N	20	2	60	24.12879237	126	98	20	3.8	113	15	0.8	14.3	213	150	58	107	70.6	4	F	1	1	3	2	1	1	1	0	D	0	0	0	0	0	0	0	0	0
N	14	4	60	32.87197232	180	101	35	4.3	205	17.4	0.9	16.6	195	219	48	422	86.6	3	M	1	1	3	1	1	1	1	0	D	0	1	0	0	0	0	0	0	0
N	20	1	60	24.76756592	159	101	20	4.1	110	11.5	0.4	14.1	172	204	68	47	126.6	4	F	1	1	3	1	2	1	1	0	D	0	0	0	0	0	0	0	0	0
N	9	2	60	25	137	72	20	4	197	18.2	0.7	13.1	261	178	46	310	70	1	M	1	2	3	1	1	1	1	0	D	0	0	0	1	0	0	0	0	0
N	15	3	60	28.25698989	140	90	35	4.5	209	16.6	0.6	13.3	194	250	53	102	176.6	1	F	1	1	3	1	1	2	1	0	D	0	1	0	0	0	0	0	0	0
N	20	4	60	28.87544005	100	60	35	4.5	144	21.8	1	13.1	179	221	42	269	125.2	2	F	1	1	3	2	1	1	1	0	D	0	0	0	0	0	0	0	0	0
N	9	11	60	20.51913409	148	88	35	4.5	181	9.7	0.9	13.9	189	192	43	469	55.2	4	M	1	1	3	1	2	1	1	0	D	0	0	0	1	0	0	0	0	0
N	14	16	60	24.39105884	200	98	30	3.9	405	13.7	0.5	15.2	221	279	70	329	143.2	2	M	1	1	3	1	1	2	1	0	D	0	0	0	1	0	0	0	0	0
N	20	2	60	23.03004535	150	75	35	3.7	145	21.5	0.8	12.3	300	135	50	163	52.4	2	M	1	2	3	2	1	1	1	0	D	0	1	0	0	1	0	0	1	0
N	13	4	59	24.97704316	158	92	20	4.9	142	10.1	0.7	14.9	297	243	42	337	133.6	4	M	1	2	3	1	1	2	1	0	D	0	1	1	1	0	0	0	0	0
N	14	5	59	28.125	171	89	20	4.1	295	28.6	1.3	13.6	253	242	42	582	83.6	1	M	1	1	3	2	2	1	1	0	D	0	1	1	0	0	0	0	0	0
N	20	1	59	25.25951557	187	109	0	4.4	225	16.2	1	15.5	262	209	54	117	131.6	1	M	1	1	3	2	2	1	1	0	D	0	0	0	1	0	0	0	0	0
N	20	2	59	24.24242424	156	91	20	4.2	177	7.6	0.7	14.3	265	204	48	148	126.4	1	M	1	1	3	2	1	2	1	0	D	0	0	0	1	0	0	0	0	0
N	13	1	59	22.98539751	193	109	30	4.4	107	7.4	0.7	9.3	318	198	21	111	154.8	4	M	1	2	2	1	1	1	1	0	D	0	0	0	1	0	0	0	0	0
N	14	1	59	26.02758248	130	83	35	3.9	93	14.5	1	14.6	254	269	43	516	122.8	2	M	1	1	3	2	1	1	1	0	D	0	1	0	0	0	0	0	0	0
N	20	2	59	20.93663912	100	60	60	4.2	77	16.6	1.3	12.5	218	151	54	92	78.6	1	M	1	1	3	2	1	1	1	0	D	0	0	0	0	1	0	0	0	0
N	8	7	59	24.1671624	191	107	35	4.2	148	13.4	1	12.5	307	141	54	100	67	4	F	1	1	2	1	1	1	1	0	D	0	1	0	0	1	0	0	0	0
N	6	4	59	21.87755102	158	95	20	3.9	205	15.2	0.9	15.3	232	260	43	198	177.4	1	M	1	1	3	2	1	1	1	0	D	1	0	0	1	0	0	0	0	0
N	20	0	59	22.40817899	148	89	35	4.6	126	8.8	0.9	15.2	181	226	59	129	141.2	1	M	1	1	3	3	3	1	1	0	D	0	1	0	0	0	0	1	0	0
N	20	1	59	20.703125	232	126	20	4.4	118	12.8	0.7	14.5	308	232	41	187	153.6	1	F	1	1	3	2	1	1	1	0	D	0	0	0	0	0	0	0	0	0
N	10	1	59	24.22145329	138	83	20	4.2	191	13.6	0.7	13.4	428	144	32	159	80.2	0	M	1	1	3	2	1	1	1	1	D	0	1	0	1	0	0	0	0	0
N	16	4	59	27.35884546	160	70	60	4.3	186	19.6	0.9	14.7	151	214	38	290	118	4	M	1	2	3	2	2	1	1	0	D	0	1	0	1	0	0	0	0	0
Y	9	4	59	21.61281179	120	60	60	3.9	103	22.3	1	13.5	167	199	43	90	138	3	M	2	1	2	1	1	2	1	0	D	0	1	0	0	0	0	1	0	0
N	10	0	59	27.77777778	150	90	20	4.1	145	15.4	0.8	17.7	142	152	38	197	74.6	1	M	1	2	3	2	1	1	1	0	D	0	0	0	1	0	0	0	0	0
N	10	2	59	24.03460984	141	91	20	4.4	146	15.2	0.6	14	182	212	75	100	117	4	F	1	1	2	2	1	1	1	0	D	0	0	0	0	0	0	0	0	0
N	10	3	59	26.12244898	195	107	20	4.1	195	13	0.8	14.1	334	246	51	187	157.6	2	M	1	1	0	3	1	1	1	0	D	0	0	0	0	0	0	0	0	0
N	10	7	59	25.52964487	166	93	20	4.1	339	11.5	0.5	12.9	238	281	63	209	176.2	1	F	1	1	3	2	2	1	1	0	D	0	0	0	0	0	0	0	0	0
N	10	1	59	22.02432251	150	90	35	4.1	95	21.8	0.8	13.9	228	171	36	298	75.4	1	M	1	2	0	1	1	2	1	0	D	1	1	0	1	0	0	0	0	0
N	10	4	59	21.484375	180	79	35	3.9	110	12.3	0.7	16	244	211	44	165	134	2	M	1	1	3	2	2	1	1	0	D	0	1	0	1	0	0	0	0	0
N	20	1	59	26.3958034	197	128	35	4.3	121	16.4	1.1	17	196	214	60	113	131.4	2	M	1	2	3	2	1	1	1	0	D	0	0	0	0	0	0	0	0	0
N	20	1	59	31.56167151	150	90	20	4	172	18.7	0.8	14	169	298	102	137	168.6	1	M	1	2	3	2	1	1	1	0	D	0	0	0	0	0	0	0	0	0
Y	13	3	59	27.58020032	140	90	0	3.7	125	35.5	2.5	14.1	230	199	40	312	96.6	4	M	1	1	3	2	1	1	1	0	D	0	0	0	0	0	0	1	0	0
N	10	2	59	21.484375	140	80	35	4.3	103	18.2	0.7	13.6	164	163	44	345	50	2	M	1	2	3	1	1	1	1	0	D	0	1	0	1	0	0	0	0	0
N	10	1	59	26.12861083	160	90	35	4.3	80	22.2	0.8	15.8	160	179	56	57	111.6	1	M	1	2	3	2	1	2	1	0	D	0	1	0	0	0	0	0	0	0
N	10	6	59	23.62444749	186	118	35	4.4	104	14.1	0.6	14.5	216	174	72	106	80.8	2	F	1	1	3	2	2	1	1	0	D	0	0	0	0	0	0	0	0	1
N	7	6	59	25.05930703	169	87	75	4.2	146	11.7	0.8	15.8	215	207	49	98	138.4	4	M	1	1	3	2	1	1	1	0	D	0	1	0	1	0	0	0	0	0
N	20	1	58	22.83737024	145	92	35	4.3	373	16.4	0.9	14.6	249	158	31	980	-69	1	M	1	1	3	2	1	1	1	0	D	0	1	1	0	1	0	0	0	0
N	20	0	58	22.13673973	100	60	20	4.3	227	10.5	0.5	15.3	188	154	39	109	93.2	1	F	1	1	3	1	1	1	1	0	D	0	0	1	1	0	0	0	0	0
N	20	5	58	20.81165453	160	90	85	4.5	393	19.3	0.8	12.1	202	159	45	316	50.8	4	F	1	1	3	2	2	1	1	0	D	0	1	1	0	0	0	0	0	0
N	17	4	58	26.7299275	168	104	35	4.5	292	21.8	1	13.7	273	219	53	158	134.4	3	M	1	2	3	2	1	1	1	0	D	0	1	1	1	0	0	0	0	0
N	14	2	58	24.81632653	150	80	35	4.2	336	16.7	0.6	14.8	153	161	41	72	105.6	2	M	1	2	3	2	1	1	1	0	D	1	0	1	1	0	0	0	0	0
N	19	2	58	21.51385851	168	85	20	4	594	12.5	0.9	15.5	264	207	36	235	124	1	M	1	2	3	2	2	1	1	0	D	0	0	1	0	0	0	0	0	0
N	20	1	58	24.65590962	185	100	35	4.3	177	19	0.8	17.6	195	150	65	137	57.6	1	M	1	1	3	3	2	1	1	0	D	1	0	1	1	0	0	0	0	0
N	20	3	58	26.79493802	149	86	35	4.7	361	15.9	0.9	13.3	210	127	41	80	70	2	M	1	2	3	2	2	1	1	0	D	0	1	1	0	0	0	0	0	0
N	10	5	58	23.71184463	180	90	35	4.5	450	12.9	0.8	14.9	303	331	83	81	231.8	1	F	1	2	3	2	1	1	1	0	D	0	1	0	0	0	0	0	0	0
N	10	3	58	25.64891762	150	80	35	4.3	102	9.4	0.9	16.7	225	169	41	126	102.8	2	M	1	2	3	2	1	2	1	0	D	1	1	0	1	0	0	0	0	0
N	10	2	58	22.49134948	150	93	20	4.4	100	10.4	0.8	16.6	323	251	53	293	139.4	1	M	1	2	3	2	1	1	1	0	D	0	1	0	1	0	0	0	0	0
N	13	2	58	24.21229339	152	89	20	4.3	106	16.2	0.7	13.4	157	173	40	130	107	2	M	1	1	3	1	2	1	1	0	D	0	1	0	0	0	0	0	0	0
Y	17	1	58	21.0076678	130	80	45	4.4	114	12.6	1	14.2	255	190	39	135	124	3	M	1	1	3	1	1	1	1	0	D	1	0	0	0	0	0	0	0	0
N	14	2	58	19.59183673	173	87	60	4.3	100	8.1	1	14.4	229	235	56	112	156.6	3	M	1	1	3	2	1	1	1	1	D	0	0	0	1	0	0	0	0	0
Y	20	7	58	24.4646016	134	76	30	4.3	100	14.4	0.9	15.5	221	130	33	129	71.2	1	F	1	1	2	1	1	1	1	0	D	0	1	0	0	1	0	0	0	0
N	14	1	58	24.50894577	145	84	35	3.9	170	9.9	0.8	14.9	320	216	36	141	151.8	3	M	1	2	3	2	1	1	1	0	D	0	0	0	1	0	0	0	0	0
N	14	4	58	27.76342975	150	96	35	4.2	119	14.5	0.7	15.6	228	258	49	376	133.8	1	M	1	1	3	2	1	1	1	0	D	0	0	0	1	0	0	0	0	0
N	20	1	58	22.23098713	121	87	35	4.1	97	12.4	0.9	13.6	286	132	49	81	66.8	1	M	1	2	3	3	1	1	1	0	D	0	1	0	1	0	0	0	0	0
N	10	0	58	26.21882086	155	98	35	3.3	108	17.8	1.4	13.2	235	425	50	389	297.2	1	M	1	1	3	1	3	1	1	0	D	0	1	0	0	0	0	0	0	0
N	20	0	58	25.390625	131	85	35	3.8	98	12	0.5	13.4	292	262	60	222	157.6	2	F	1	1	3	1	1	1	1	0	D	0	0	0	0	0	0	0	0	0
N	14	6	58	24.22145329	140	90	20	4.3	92	15.4	0.9	15.1	233	232	42	369	116.2	0	M	1	2	3	2	1	1	1	0	D	0	0	0	1	0	0	0	0	0
N	14	4	58	21.5450908	167	96	20	4.1	97	12.7	0.9	17.9	180	154	34	100	100	3	M	1	1	3	2	1	1	1	0	D	1	1	0	1	0	0	0	0	0
N	20	5	58	21.23057202	162	107	20	4.9	166	18.8	0.6	16	359	258	62	114	173.2	0	F	1	1	2	1	2	1	1	0	D	0	1	0	0	0	0	0	0	0
Y	14	3	58	21.5450908	171	92	60	4.1	101	13.6	0.8	16.9	201	160	39	100	101	4	M	1	1	3	3	1	1	1	0	D	1	0	0	1	0	0	0	1	0
N	20	4	58	22.23098713	153	84	45	4.4	93	9.6	0.5	14.2	284	160	56	68	90.4	3	F	1	1	2	1	1	1	1	0	D	0	0	0	0	1	0	0	0	0
N	20	1	58	32.02908587	203	112	30	4.3	159	19	0.5	12.6	396	249	61	122	163.6	2	F	1	1	3	1	1	1	1	0	D	0	1	0	0	0	0	0	0	0
N	9	7	58	22.86253448	179	100	35	4.2	99	21.9	1.2	14.8	232	246	66	101	159.8	2	M	1	2	3	1	1	1	1	0	D	0	0	0	0	0	0	0	0	0
N	19	0	58	23.38868656	121	70	45	4.2	151	12.1	1.1	12.4	212	174	44	76	114.8	2	M	1	2	3	1	1	1	1	0	D	1	1	0	1	0	0	0	0	0
N	20	6	58	19.53125	134	79	60	4.2	175	27.4	0.9	12.9	259	176	75	77	85.6	1	F	1	1	3	1	2	1	1	0	D	0	0	0	0	1	0	0	0	0
N	20	0	58	26.57312925	90	50	60	4.2	147	55.2	3.3	12.9	242	101	56	148	15.4	2	M	1	1	3	2	1	1	1	0	D	1	1	0	0	0	0	0	0	0
N	11	24	58	22.49134948	140	90	30	4.4	105	5.8	0.7	12.5	230	232	63	72	154.6	2	M	1	1	3	2	1	1	1	0	D	0	0	0	1	0	0	0	0	0
N	10	2	58	25.55932916	160	90	20	4.4	99	14.1	0.7	16.6	268	186	43	115	120	1	M	1	1	3	2	1	2	1	0	D	0	0	0	1	0	0	0	0	0
N	20	2	58	25.0995016	133	73	20	4.2	138	14.6	0.9	15.8	371	202	45	263	104.4	2	M	1	1	3	2	1	1	1	0	D	0	0	0	0	0	0	0	0	0
N	9	2	58	19.56823633	195	104	45	4.5	183	23.3	0.8	16.5	166	261	63	97	178.6	3	M	1	2	3	2	1	1	1	0	D	0	0	0	1	0	0	0	0	0
N	12	5	58	23.03004535	130	70	20	3.5	144	11.3	0.6	12.9	323	224	48	141	147.8	3	M	1	2	3	2	1	1	1	0	D	0	0	0	1	0	0	0	0	0
N	19	6	58	22.34351559	160	90	20	4.3	107	22.8	1.1	15.4	259	214	51	153	132.4	3	M	1	1	3	1	1	1	1	0	D	0	0	0	1	0	0	0	0	0
N	18	2	57	22.76146754	168	88	35	3	226	15.7	0.9	12.9	258	295	48	272	192.6	0	M	1	2	0	2	2	1	1	0	D	0	0	1	0	0	0	0	0	0
N	20	2	57	24.77209671	154	85	35	3.7	207	20.9	1.6	11.1	192	151	29	133	95.4	1	M	1	1	3	1	1	1	1	0	D	0	1	1	0	0	0	0	0	0
N	10	1	57	27.76342975	144	83	20	4.4	181	19.5	1.1	15.5	280	164	42	152	91.6	3	M	1	2	3	2	2	1	1	0	D	0	1	1	0	1	0	0	0	0
Y	1	1	57	21.2244898	120	80	50	3.1	129	11.4	0.8	11.7	318	195	52	204	102.2	5	M	2	1	0	1	1	2	2	1	D	0	0	1	0	0	0	0	0	0
N	20	0	57	23.33546614	165	99	20	4.4	138	12.4	0.8	15.2	269	235	58	126	151.8	1	M	1	1	3	2	1	1	1	0	D	0	0	0	1	0	0	0	0	0
N	12	3	57	24.22145329	139	98	35	4.7	123	12.4	0.9	14.8	250	160	46	113	91.4	1	M	1	2	3	1	1	1	1	0	D	0	1	0	0	0	0	0	0	0
N	10	4	57	20.90419501	172	110	35	4.3	93	20.1	1.3	13	231	180	42	82	121.6	3	M	1	1	3	1	1	1	1	0	D	0	0	0	0	0	0	0	0	0
N	10	1	57	22.58270917	138	77	20	4	127	9.1	0.7	18.4	273	130	74	69	42.2	2	M	2	2	3	2	3	1	1	0	D	0	0	0	1	0	0	0	0	0
N	7	6	57	22.85714286	146	85	45	4.3	219	17.5	0.8	13.9	237	169	40	112	106.6	4	M	2	2	3	2	1	1	2	1	D	0	0	0	1	0	0	0	0	0
N	20	3	57	20.02884153	135	77	45	4	95	9	0.7	13.5	290	221	48	100	153	3	M	1	2	3	2	1	1	1	0	D	0	0	0	1	0	0	0	0	0
N	20	1	57	20.2020202	147	99	35	4.1	114	7.2	0.9	13.8	102	209	76	422	48.6	1	M	1	2	2	2	3	1	1	0	D	0	0	0	1	0	0	0	0	0
N	13	3	57	27.18089991	145	92	35	4.4	167	21.7	0.5	13.2	298	193	67	137	98.6	3	F	1	2	2	2	1	1	1	0	D	0	1	0	0	0	0	0	0	0
N	10	1	57	24.50894577	128	72	35	4	167	24.5	1.7	12	252	105	48	161	24.8	4	M	1	1	3	2	1	1	1	0	D	1	1	0	0	0	0	0	0	0
N	12	6	57	26.43807082	191	115	35	4.2	171	12.3	0.7	11.8	196	183	39	150	114	2	F	1	1	2	2	1	1	1	0	D	0	1	0	0	0	0	0	0	0
N	14	3	57	21.77843524	180	110	20	4.8	125	12.8	0.5	14.7	303	152	76	92	57.6	4	F	1	2	2	1	1	1	1	0	D	0	0	0	0	0	0	0	0	0
N	20	3	56	25.30864198	169	66	20	4.4	260	16.1	0.8	16.8	229	205	45	125	135	4	M	1	2	3	2	1	1	1	0	D	0	0	1	1	0	0	0	0	0
N	14	3	56	22.64086462	140	80	35	4.2	157	21.4	0.6	9.3	318	124	52	94	53.2	3	F	1	2	3	1	1	1	1	0	D	0	1	1	0	0	0	0	0	0
N	10	0	56	23.1206236	146	85	20	3.8	270	27.4	2.3	13.3	274	184	32	172	117.6	1	M	1	1	3	2	2	1	1	0	D	1	1	1	1	0	0	0	0	0
N	10	1	56	24.91349481	126	77	35	4.3	275	15.7	0.9	13.3	140	175	60	41	106.8	2	M	1	1	3	1	1	1	1	0	D	0	0	1	0	0	0	1	0	0
N	10	1	56	23.25501864	259	129	20	4.4	286	14.5	0.6	19.6	202	240	49	231	144.8	1	M	1	1	3	2	1	1	1	0	D	0	1	1	1	0	0	0	0	0
N	9	7	56	24.8015873	121	71	35	4.1	162	20.2	0.5	14.1	284	204	89	112	92.6	2	F	1	2	3	2	1	1	1	0	D	0	1	1	0	0	0	0	0	0
Y	19	7	56	18.92915089	202	92	20	4.9	106	10.7	0.7	15.9	275	186	58	116	104.8	2	M	1	1	2	1	1	1	1	0	D	0	0	0	0	0	0	0	0	0
N	13	3	56	23.87543253	155	84	20	4.6	121	7.1	1.1	15	205	230	35	267	141.6	1	M	1	1	3	1	1	1	1	0	D	0	0	0	1	0	0	0	0	0
N	14	0	56	24.50894577	123	80	20	4.2	134	26.3	1.7	13.7	320	130	45	299	25.2	1	M	1	1	3	1	1	1	1	0	D	1	1	0	1	0	0	0	0	0
N	20	2	56	27.55555556	165	89	20	4.2	199	13.3	0.6	13.6	208	252	75	72	162.6	1	F	1	1	3	2	2	1	1	0	D	0	0	0	0	0	0	0	0	0
Y	5	3	56	25.95155709	152	89	20	4.4	141	10.4	0.8	18.5	273	193	50	104	122.2	1	M	1	2	3	3	2	1	1	0	D	0	1	0	1	0	0	0	0	0
N	14	1	56	25.55932916	110	70	20	4.1	111	11.4	0.8	15.9	303	153	39	350	44	1	M	1	1	3	1	1	1	1	0	D	0	1	0	1	0	0	0	0	0
N	13	1	56	20	126	68	20	4.7	101	12.3	0.5	14	256	230	79	56	139.8	3	F	1	1	3	1	2	1	1	0	D	0	1	0	0	0	0	0	0	0
N	9	1	56	21.2244898	138	89	60	4.5	91	16.8	1	13.7	183	214	32	246	132.8	2	M	1	2	3	2	1	1	1	0	D	1	1	0	0	0	0	0	0	0
N	20	1	56	19.48696145	130	69	45	3.5	175	10.4	0.6	11.8	71	182	46	202	95.6	1	M	1	2	2	1	2	1	1	0	D	0	0	0	1	0	0	0	0	0
N	20	1	56	28.37370242	178	113	35	4.1	126	14.6	1.1	14.5	265	266	44	233	175.4	1	M	1	2	3	1	3	1	1	0	D	0	0	0	1	0	0	0	0	0
N	10	0	56	25.2825699	170	70	35	4.4	99	13.7	0.7	14.1	420	194	37	195	118	1	M	1	1	3	1	1	2	1	0	D	0	1	0	1	0	0	0	0	0
N	19	2	56	23.50780533	120	80	20	4.5	159	12.2	1.3	13.1	294	146	41	179	69.2	1	M	1	1	3	1	1	1	1	0	D	0	0	0	1	0	0	0	0	0
N	12	7	56	30.66890496	160	110	20	4.2	124	27.1	1.4	15.5	206	212	37	218	131.4	4	M	1	1	3	1	1	1	1	0	D	0	1	0	0	0	0	0	0	0
Y	8	3	56	23.49523687	203	122	20	4.2	141	14.3	0.7	12.9	158	223	66	124	132.2	4	F	1	2	2	1	1	1	2	0	D	0	0	0	0	0	0	1	0	0
N	9	1	56	24.91349481	197	108	20	4.3	159	15.8	0.7	17.1	300	190	37	200	113	1	M	1	1	3	2	2	1	1	0	D	0	0	0	1	1	0	0	0	0
N	14	6	56	23.23345618	160	100	50	4.5	109	24	0.7	15.2	224	207	63	129	118.2	4	F	1	1	2	2	1	1	1	0	D	0	1	0	0	0	0	0	0	0
N	13	5	56	25.25951557	100	60	20	4.2	126	9.4	0.7	14.1	268	225	44	173	146.4	3	M	1	1	3	2	1	1	1	0	D	0	0	0	0	0	0	0	0	0
N	14	3	56	20.66115702	130	80	35	4.6	96	14	0.5	12.5	315	201	54	82	130.6	2	F	1	2	2	1	1	1	1	0	D	0	1	0	0	0	0	0	0	0
N	10	1	55	25.71166208	160	96	35	4.3	256	18.1	0.9	15.4	253	180	39	112	118.6	1	M	1	2	3	2	1	1	1	0	D	1	1	1	0	1	0	0	0	0
N	9	9	55	25.60553633	134	86	35	4.8	219	24.9	1.2	15.3	376	202	48	328	88.4	2	M	1	1	3	1	1	1	1	0	D	0	1	1	1	1	0	0	0	0
N	20	6	55	26.64359862	170	97	35	4.6	234	27	0.9	15.3	225	111	33	150	48	3	M	1	2	3	1	2	1	1	0	D	0	1	1	0	1	0	0	0	0
N	9	1	55	24.50894577	181	91	35	4.8	122	16.9	0.9	17	274	264	55	122	184.6	3	M	1	2	3	2	2	1	1	0	D	1	1	0	0	0	0	0	0	0
N	15	2	55	27.04164413	155	87	50	4.3	154	13.7	0.8	18	261	175	51	142	95.6	0	M	1	1	3	2	1	1	1	1	D	0	1	0	1	0	0	0	0	0
Y	6	3	55	24.75546432	198	100	35	4.1	108	16.9	1.2	14.2	223	227	37	237	142.6	5	M	1	1	2	1	1	1	2	0	D	0	0	0	0	0	0	0	0	0
N	14	2	55	24.16326531	179	109	20	4.4	103	20.5	0.8	14.8	248	167	56	80	95	4	M	1	1	2	1	1	1	1	0	D	0	0	0	1	0	0	0	0	0
Y	20	1	55	25.64891762	154	110	20	4.2	110	16.3	0.8	16.3	219	220	46	135	147	1	M	1	1	2	1	1	1	1	0	D	1	1	0	1	0	0	0	0	0
N	20	3	55	26.06167931	203	114	35	4.1	425	17.8	1	16	183	235	45	700	50	1	M	1	2	3	1	1	1	1	0	D	0	0	0	1	0	0	0	0	0
N	13	1	55	22.40878677	130	80	35	4.2	182	9.1	0.7	15.3	225	239	70	203	128.4	2	M	1	2	3	2	1	1	1	0	D	0	0	0	1	0	0	0	0	0
N	20	2	55	21.51385851	146	87	35	3.9	102	22	0.5	14.4	372	244	51	109	171.2	1	F	1	2	3	2	1	1	1	0	D	0	0	0	1	1	0	0	0	0
N	9	5	55	22.49134948	140	90	35	4.7	99	12.2	0.8	13.7	282	155	28	314	64.2	5	M	2	1	0	1	1	1	1	0	D	1	1	0	0	0	0	0	0	0
Y	11	4	55	22.46003435	150	98	20	3.5	175	16.1	0.6	13.5	157	123	23	222	55.6	5	M	1	2	2	2	1	2	1	0	D	0	0	0	0	0	0	0	0	0
N	8	3	55	28.15156564	146	82	30	4.2	205	14.2	0.6	10.7	210	240	63	195	138	2	F	1	2	2	1	1	1	2	0	D	0	0	0	1	0	0	0	0	0
N	9	1	55	19.95728441	199	100	30	4.5	125	12.8	0.8	15.9	243	255	43	217	168.6	2	M	1	2	3	2	1	1	1	0	D	0	0	0	1	0	0	0	0	0
N	8	5	55	19.37716263	153	104	30	4.4	115	21.3	1	15.7	212	202	72	66	116.8	3	M	1	2	2	1	1	1	2	0	D	0	0	0	0	0	0	0	0	0
N	14	4	55	28.73469388	152	83	50	4	103	22.5	0.9	15.3	315	177	42	109	113.2	3	M	1	2	3	2	1	1	1	0	D	0	0	0	1	0	0	0	0	0
N	20	9	55	18.06616734	180	96	35	4.2	194	19.3	0.6	13.1	246	192	49	82	126.6	1	F	1	2	3	1	2	1	1	0	D	0	0	0	0	0	0	0	0	0
N	20	2	54	22.76146754	150	80	35	5.2	267	8.2	0.6	15.7	220	215	43	362	99.6	1	M	1	2	3	1	1	1	1	0	D	0	1	1	0	1	0	0	0	0
N	19	4	54	21.30394858	150	90	20	4.3	148	17.3	0.7	13.7	270	181	57	113	101.4	2	M	1	2	3	1	2	1	1	0	D	0	0	0	0	0	0	0	0	0
N	20	0	54	22.05805119	160	80	35	4.6	120	9.9	1	13.9	202	158	38	141	91.8	2	M	2	1	3	3	3	2	1	0	D	1	0	0	0	0	0	0	0	0
N	13	1	54	19.83516296	176	98	45	3.7	121	11.3	0.6	10.7	383	181	67	202	73.6	4	M	1	2	2	1	1	1	1	0	D	0	0	0	1	0	0	0	0	0
Y	4	10	54	25.390625	159	80	35	4	128	18.7	0.8	14.3	180	199	44	211	112.8	2	F	1	1	3	1	1	1	2	1	D	1	1	0	1	0	0	0	0	0
N	14	1	54	24.91349481	139	101	20	4.1	100	10.5	0.5	16.9	405	259	61	452	107.6	3	M	1	2	3	1	1	1	1	0	D	0	0	0	0	0	0	0	0	0
N	9	1	54	21.51385851	189	89	20	4.6	110	10.5	0.8	16.4	325	173	46	79	111.2	2	M	1	1	3	3	2	1	1	0	D	0	0	0	1	0	0	0	0	0
Y	14	4	54	21.51385851	160	98	20	4.7	161	15.8	0.9	15.8	259	188	47	105	120	2	M	1	1	3	2	2	1	1	0	D	1	0	0	0	0	0	0	0	0
N	19	0	54	23.30668005	143	87	35	4.4	139	14.9	0.7	15.2	271	106	37	160	37	1	M	1	1	3	1	2	1	1	0	D	1	1	0	1	0	0	0	0	0
N	10	1	54	23.30668005	120	80	35	4.3	115	15.1	0.8	15.3	304	107	40	70	53	1	M	1	1	3	1	2	1	1	0	D	1	1	0	0	1	0	0	0	0
N	10	3	54	25.07619305	150	80	35	4	147	17.9	0.5	13.3	292	141	41	155	69	1	F	1	1	3	2	1	2	1	0	D	0	1	0	1	0	0	0	0	0
N	10	1	54	19.03114187	155	92	35	4.5	92	18.4	0.7	15.5	266	216	45	181	134.8	1	M	1	1	3	2	1	1	1	0	D	0	0	0	1	0	0	0	0	0
Y	0	21	54	27.35884546	222	132	20	4.3	134	11.3	0.9	13	328	238	50	156	156.8	5	M	1	1	2	2	1	1	1	1	D	0	1	0	1	0	0	0	0	0
N	12	4	54	30.11937557	134	72	35	4.3	126	39.3	1.4	12	244	132	44	150	58	4	F	1	2	3	2	3	1	1	0	D	0	1	0	1	0	0	0	0	0
N	12	1	54	25.71166208	186	113	35	4.4	117	14	0.7	14	319	217	49	92	149.6	3	M	1	2	3	2	1	1	1	0	D	0	1	0	0	0	0	0	0	0
N	20	1	54	24.50894577	154	81	20	4.4	95	12.3	1	15.9	218	268	60	121	183.8	2	M	1	1	3	2	1	1	1	0	D	0	0	0	0	0	0	0	0	0
N	10	1	54	32	150	80	20	4.5	105	13.8	0.6	13.4	336	293	60	203	192.4	1	F	1	2	3	2	1	2	1	0	D	0	0	0	0	0	0	0	0	0
N	9	1	54	22.76146754	174	105	45	4.1	97	6.7	0.5	13.3	208	208	44	149	134.2	29	F	1	2	2	1	1	1	1	0	D	0	1	0	0	0	0	0	0	0
N	20	4	54	23.14049587	165	112	20	4	124	16.1	1.1	15.5	243	181	47	515	31	2	M	1	2	2	2	1	1	1	0	D	0	0	0	0	0	0	0	0	0
Y	20	6	54	32.52595156	179	123	35	4.5	206	27.4	1.3	14.9	140	200	35	679	29.2	4	M	1	2	2	2	1	1	1	0	D	0	0	0	0	0	0	0	0	0
Y	14	13	54	23.09540901	177	96	35	4.3	136	17.3	0.7	13.9	337	183	44	102	118.6	4	M	1	2	2	2	1	1	2	0	D	0	0	0	1	0	0	0	0	0
Y	20	4	54	26.03749399	212	140	35	4.5	106	13.8	0.7	13.9	264	183	65	104	97.2	5	F	1	1	2	2	1	1	2	0	D	0	0	0	0	0	0	0	0	0
Y	10	2	54	24.03460984	158	60	35	4.6	131	9.8	0.6	15.3	265	258	47	224	166.2	3	F	1	1	2	3	1	1	2	1	D	0	1	0	0	0	0	0	0	0
N	20	6	54	20.43816558	150	90	50	4.1	92	11.5	0.8	12.2	349	244	78	121	141.8	4	M	1	2	3	3	2	1	1	0	D	1	0	0	0	0	0	0	0	0
Y	5	50	54	18.5546875	148	74	50	4.2	256	13.9	0.7	15.5	272	127	43	184	47.2	3	M	2	1	2	2	1	1	2	1	D	0	0	0	0	0	0	0	0	0
Y	13	7	53	22.22906193	150	80	35	3.4	225	16.2	1	13.3	244	207	52	127	129.6	1	M	1	2	2	2	1	1	1	0	D	1	1	1	0	0	0	0	0	0
N	9	1	53	27.23922448	192	82	30	4.1	86	18.2	1	15.2	123	118	54	66	50.8	2	F	1	2	3	2	2	1	1	0	D	0	1	1	0	1	0	0	0	0
Y	19	3	53	26.19618735	147	87	20	4.5	100	10.6	0.9	14.2	272	212	43	154	138.2	2	M	1	1	3	1	1	1	1	0	D	0	0	0	1	0	0	0	0	0
N	20	9	53	22.65625	133	78	50	4	168	17.1	0.6	12.9	189	234	44	195	151	4	F	1	2	2	2	3	1	2	1	D	1	0	0	0	0	1	0	0	0
N	20	7	53	20.04744562	148	77	35	4.2	105	8.8	0.7	14.3	408	220	66	154	123.2	2	M	1	1	3	1	1	2	1	0	D	0	1	0	1	0	0	0	0	0
N	11	2	53	23.33546614	149	93	20	4.5	153	9.9	0.9	14	225	181	43	467	44.6	1	M	1	2	3	2	1	1	1	0	D	0	0	0	0	0	0	0	0	0
Y	5	8	53	24.38237298	166	107	55	4.1	132	10.3	0.9	13.9	204	172	42	181	93.8	3	M	1	2	3	2	1	1	2	1	D	0	0	0	1	0	0	0	0	0
N	14	13	53	24.03460984	158	88	35	4.5	116	14.1	0.9	17.1	120	131	88	112	20.6	3	M	1	2	2	2	1	1	1	0	D	0	0	0	1	0	0	0	0	0
N	20	3	53	25.1063327	119	67	35	4	171	20.6	0.9	15.8	237	142	53	95	70	1	M	1	1	3	2	2	1	1	0	D	0	0	0	1	0	0	1	0	0
N	20	3	53	18.36900337	162	82	20	3.8	85	21.8	0.7	10.1	67	183	41	159	110.2	2	F	1	2	3	3	3	1	1	0	D	0	0	0	0	0	0	0	0	0
N	20	2	53	22.07107788	212	94	20	4.3	168	9.1	0.5	14.1	446	221	60	92	142.6	1	F	1	2	3	1	2	1	1	0	D	0	0	0	1	0	0	0	0	0
N	7	8	53	22.32142857	166	107	50	4.6	115	17.8	0.9	15.1	308	255	56	285	142	4	M	1	1	2	1	1	1	2	0	D	0	1	0	0	0	0	0	0	0
N	20	0	53	25.01352082	134	89	35	4.8	133	23.6	0.9	16.1	274	182	43	100	119	2	M	1	2	3	2	1	1	1	0	D	0	0	0	1	0	0	0	0	0
Y	9	1	53	25.46938776	150	90	35	4.7	148	5.3	0.7	15.9	226	210	41	165	136	1	M	2	2	3	2	2	1	1	0	D	0	0	0	1	0	0	1	0	0
N	19	5	52	24.81096408	159	90	20	4.2	201	11.2	0.6	17	190	200	40	268	106.4	2	M	1	1	3	2	1	1	1	0	D	0	0	1	1	0	0	0	0	0
N	10	1	52	24.67702134	221	117	35	4.2	296	15.5	0.8	17.1	152	259	48	275	156	1	M	1	1	3	2	1	1	1	0	D	0	0	1	1	0	0	0	0	0
N	10	3	52	23.23345618	155	82	35	3.7	345	8.8	0.6	13.4	316	261	46	421	130.8	2	F	2	2	3	1	2	1	1	0	D	0	0	1	1	0	0	0	0	0
N	14	3	52	17.92821543	178	115	35	4.3	177	10	0.9	14.7	295	130	39	126	65.8	4	M	1	2	3	3	1	1	1	0	D	0	0	1	1	0	0	0	0	0
N	20	1	52	27.6816609	192	101	35	4.3	180	28	1.9	15.8	359	218	40	282	121.6	1	M	1	1	3	1	1	1	1	0	D	1	1	1	0	0	0	0	0	0
N	20	0	52	20.2020202	260	140	20	4.2	97	6.9	1.1	14.6	374	301	39	446	172.8	1	F	1	1	3	2	1	1	1	0	D	0	0	0	1	0	0	0	0	0
N	6	5	52	29.05475207	127	78	50	4.7	122	14.1	1	16.8	188	183	50	58	121.4	4	M	1	2	2	2	1	1	1	0	D	0	1	0	0	0	0	0	0	0
Y	6	9	52	23.72528616	153	83	50	4.2	147	14.6	0.6	12.7	276	209	57	155	121	5	F	1	2	2	1	1	1	2	0	D	1	1	0	0	0	0	0	0	0
N	14	8	52	29.41176471	152	102	35	4.2	134	19.4	0.8	14.2	259	162	55	111	84.8	4	M	1	2	2	2	1	1	1	0	D	1	0	0	0	0	0	0	1	0
N	20	0	52	24.28097534	251	109	20	4.1	119	10.4	1.1	16	204	148	43	116	81.8	2	M	1	2	3	2	1	1	1	0	D	0	0	0	1	0	0	0	0	0
N	10	4	52	29.41176471	160	80	20	4.5	151	16	0.9	16.6	375	306	53	389	175.2	0	M	1	2	3	2	1	2	1	0	D	0	0	0	1	0	0	0	0	0
N	17	3	52	22.03856749	205	103	35	4.7	175	22.4	1.1	14.3	317	337	57	184	243.2	2	M	1	1	3	1	2	1	1	0	D	0	0	0	0	0	0	0	0	0
N	13	17	52	25.53544639	149	97	60	3.9	149	6	0.6	13.3	101	134	50	146	54.8	5	M	1	1	2	2	1	1	2	0	D	0	0	0	1	0	0	0	0	0
N	20	2	52	23.71184463	194	96	35	4.4	98	24.2	1.1	12.9	259	188	56	119	108.2	1	F	1	2	3	1	1	1	1	0	D	0	1	0	1	1	0	0	0	0
N	14	2	52	21.51385851	233	114	30	4.5	132	11.4	0.8	16.2	418	184	41	232	96.6	2	M	1	2	3	1	1	1	1	0	D	0	0	0	1	0	0	0	0	0
N	20	1	52	25.20808561	130	80	35	4.5	132	15	0.7	13.6	216	172	63	63	96.4	1	M	1	2	3	2	1	1	1	0	D	0	1	0	0	1	0	0	0	0
N	7	1	52	26.17519452	140	80	35	4.5	101	15.7	0.9	14.5	226	204	35	154	138.2	1	M	1	1	3	1	1	2	1	0	D	0	0	0	1	0	0	0	0	0
N	20	2	52	24.00548697	170	80	20	4.2	90	14.1	0.9	14.4	242	232	63	97	149.6	1	M	1	1	3	1	1	1	1	0	D	1	0	0	1	0	0	0	0	0
N	15	1	51	25.01352082	155	86	35	4.1	129	19.3	0.8	17.7	284	208	50	229	112.2	3	M	1	1	3	2	2	1	1	0	D	1	1	1	1	0	0	0	0	0
N	20	4	51	25.25951557	136	85	35	4.1	213	14.5	0.9	14.9	224	98	50	146	18.8	3	M	1	2	3	2	1	1	1	0	D	1	0	1	1	0	0	0	0	0
N	9	4	51	28.7037037	100	60	10	4.2	130	10.1	0.8	15.3	282	149	32	123	92.4	2	M	2	2	3	1	2	2	1	0	D	0	1	1	1	0	0	0	0	0
N	10	1	51	23.30668005	141	88	35	4.5	193	8.3	0.8	14.9	372	268	41	583	110.4	1	M	1	2	3	2	1	1	1	0	D	0	1	1	1	0	0	0	0	0
Y	5	14	51	15.55555556	110	60	50	3.9	118	11.5	0.4	12.4	152	193	65	138	100.4	5	F	1	2	0	3	3	1	2	1	D	1	0	0	0	0	0	0	0	0
N	14	0	51	24.45606342	151	84	35	4.8	121	13.4	0.7	14.2	223	238	65	118	149.4	1	F	1	1	3	1	1	1	1	0	D	0	1	0	0	0	0	0	0	0
N	14	0	51	22.49134948	141	95	20	4.4	106	16.4	0.7	14.1	286	217	42	109	153.2	1	M	1	2	3	2	1	1	1	0	D	0	0	0	1	0	0	0	0	0
Y	14	1	51	23.30668005	120	70	35	3.6	102	9.4	0.6	13.2	298	275	55	319	156.2	3	F	1	2	3	1	1	1	1	0	D	0	0	0	0	0	1	0	0	0
N	9	2	51	21.30394858	130	80	20	4.3	102	15.1	0.9	14.2	186	157	59	118	74.4	2	M	1	1	3	2	1	1	1	0	D	1	0	0	1	0	0	0	0	0
N	10	1	51	24.89706023	220	126	20	4.3	263	14.6	1.1	14.3	255	259	42	376	141.8	0	M	1	1	3	2	1	1	1	0	D	0	0	0	1	0	0	0	0	0
N	10	1	51	30.11621315	212	129	35	4.6	98	12.4	0.8	15.3	383	168	45	99	103.2	0	M	1	2	3	1	1	1	1	0	D	0	1	0	1	0	0	0	0	0
N	20	0	51	25.52964487	150	90	35	4.6	110	18.5	1.1	14.7	273	183	51	163	99.4	2	M	1	2	3	1	1	1	1	0	D	1	1	0	1	0	0	0	0	0
N	10	8	51	22.03856749	174	122	20	4.2	111	10	0.9	15	239	129	64	231	18.8	4	M	1	1	2	2	1	1	1	0	D	0	0	0	0	0	0	0	0	0
N	10	7	51	30.07116843	241	151	35	4.8	150	18.6	0.8	17.4	250	242	59	256	131.8	2	M	1	1	2	2	1	1	1	0	D	0	0	0	0	0	0	0	0	0
N	10	0	51	21.56454491	161	107	20	4.5	123	12	0.9	15.9	246	220	70	145	121	1	M	1	1	3	2	1	1	1	0	D	0	0	0	1	0	0	0	0	0
Y	7	5	51	23.78121284	157	88	50	4.2	221	19.9	0.9	13.6	251	200	85	66	101.8	4	M	1	1	2	1	1	1	2	0	D	0	0	0	1	0	0	0	0	0
N	7	3	51	24.91349481	140	80	20	4.8	121	15.4	1	16	218	227	42	231	138.8	3	M	1	1	3	2	1	2	1	0	D	0	0	0	1	0	0	0	0	0
N	20	1	51	29.40759637	180	100	20	4.5	157	15	1	15.6	213	255	42	245	164	1	M	1	2	3	1	1	2	1	0	D	0	1	0	1	0	0	0	0	0
N	5	7	50	24.50894577	136	96	45	4.7	98	12.3	1.1	16	295	199	39	384	83.2	2	M	1	1	2	2	1	1	1	0	D	1	1	1	1	0	0	0	0	0
N	20	2	50	25.35925613	186	105	35	4.6	175	17.4	0.8	16.4	306	143	33	370	36	1	M	1	1	2	1	1	1	1	0	D	0	1	0	1	0	0	0	0	0
Y	4	22	50	23.87511478	175	101	35	4.3	106	18.6	1	14.4	299	147	49	213	55.4	4	M	2	1	2	2	1	1	2	0	D	0	1	0	1	0	0	0	0	0
Y	11	8	50	34.0490306	140	90	50	4.6	106	7	0.8	13	370	300	34	180	230	5	F	1	2	0	3	3	2	1	0	D	0	1	0	0	0	0	0	0	0
Y	13	6	50	28.30385016	162	71	95	4	99	7.7	0.5	13.5	345	131	40	178	55.4	4	F	1	1	2	1	1	1	1	0	D	0	0	0	0	0	0	0	0	0
N	20	3	50	25.2825699	199	101	20	4.4	117	12.4	0.7	13	333	170	43	339	59.2	4	F	1	2	0	2	3	1	1	0	D	0	1	0	0	0	0	0	0	0
N	20	0	50	23.62444749	169	107	20	3.9	106	14.1	0.9	14.7	243	221	48	131	146.8	2	M	1	1	3	2	1	2	1	0	D	0	0	0	1	1	0	0	0	0
N	14	5	50	26.44628099	192	112	20	4.4	160	14.4	1	15.7	308	224	52	74	157.2	1	M	1	1	3	2	1	1	1	0	D	0	0	0	0	0	0	0	0	0
N	20	1	50	23.05175491	156	87	20	4.5	114	20.6	0.5	14.1	199	185	39	196	106.8	3	M	1	1	3	1	1	1	1	0	D	0	0	0	1	0	0	0	0	0
N	20	2	50	23.8330046	170	90	45	4	131	8.5	0.7	12.4	333	132	30	77	86.6	3	F	1	1	3	1	1	1	1	0	D	0	1	0	0	0	0	0	0	0
N	20	2	50	31.8877551	188	104	35	4	180	14.7	0.7	14.4	356	220	48	277	116.6	2	F	1	2	3	1	1	1	1	0	D	0	0	0	0	0	0	0	0	0
Y	6	6	50	26.66982153	208	101	50	4.4	171	17.7	0.8	18.2	252	233	64	156	137.8	4	M	1	2	2	2	1	1	2	0	D	0	0	0	1	0	0	0	0	0
N	13	3	50	27.6816609	154	102	35	4.2	144	14.6	0.8	14	255	138	35	99	83.2	1	M	1	2	2	1	1	1	1	0	D	0	1	0	1	0	0	0	0	0
N	19	4	50	26.7755102	162	87	20	4.1	105	20.5	1.4	15.8	306	195	41	150	124	1	M	1	2	3	1	1	1	1	0	D	0	1	0	0	0	0	0	0	0
N	20	4	49	22.15102251	150	80	30	4.2	172	13	0.7	15	245	292	52	115	217	2	F	1	2	3	2	1	2	1	0	D	0	0	1	0	0	0	0	0	0
N	20	8	49	23.14814815	170	90	55	3.4	243	14.6	2.3	12.7	278	135	53	206	40.8	1	M	1	2	3	3	3	1	1	0	D	0	0	1	1	0	0	0	0	0
N	11	1	49	29.03178981	184	106	20	4.2	248	11.9	0.5	15.9	154	276	53	760	71	3	F	1	2	3	1	1	1	1	0	D	0	0	0	0	0	0	0	0	0
N	20	1	49	23.66143862	137	79	20	4.1	106	11.8	0.9	15.6	295	206	36	220	126	3	M	1	1	3	1	1	1	1	0	D	0	0	0	1	0	0	0	0	0
N	12	4	49	25.390625	155	74	20	4.9	144	17.6	0.5	13.4	275	204	62	154	111.2	2	F	1	2	2	2	1	1	1	0	D	0	1	0	0	1	0	0	0	0
N	8	3	49	22.98539751	143	71	20	4.2	119	16.5	1	14.8	255	192	59	96	113.8	2	M	1	1	3	2	1	1	1	0	D	0	0	0	1	0	0	0	0	0
N	9	3	49	29.74580855	175	131	20	4.5	125	12.9	0.8	17.8	255	237	52	549	75.2	2	M	1	2	2	3	2	1	1	0	D	0	0	0	1	0	0	0	0	0
N	14	6	49	21.1552942	184	125	20	4.5	129	8.7	0.6	14.2	166	135	61	140	46	4	M	1	2	2	1	1	1	1	0	D	0	0	0	1	0	0	0	0	0
Y	13	10	49	23.87511478	189	100	35	4.3	119	13.6	0.7	12.9	257	188	58	72	115.6	4	F	1	1	3	1	1	1	1	0	D	0	0	0	0	0	0	0	0	0
N	13	6	49	24.97398543	205	107	20	4.7	118	12.5	0.6	13.3	223	188	59	74	114.2	4	F	1	1	2	1	1	1	1	0	D	0	0	0	1	0	0	0	0	0
N	20	1	48	20.06095444	157	115	35	3.9	101	15.1	1.3	14.4	307	210	77	55	122	1	M	1	2	3	2	1	1	1	0	D	1	1	1	1	0	0	0	0	0
N	20	1	48	25.71166208	167	90	20	3.9	170	11.3	0.5	10.2	286	174	36	344	69.2	1	F	1	2	3	3	3	1	1	0	D	0	1	1	0	0	0	0	0	0
N	20	7	48	19.67516685	141	82	35	3.9	309	14.1	0.4	13.9	295	235	69	198	126.4	4	F	1	1	2	2	1	1	1	0	D	0	1	1	0	0	0	0	0	0
N	20	0	48	25.71166208	130	80	35	4.3	374	37	2	13.1	316	196	31	307	103.6	1	M	1	1	3	2	1	1	1	0	D	0	1	1	1	1	0	0	0	0
N	14	1	48	33.8123415	186	112	20	4.8	110	12.7	0.7	15.9	227	206	36	146	140.8	2	M	1	1	3	1	1	1	1	0	D	0	0	0	1	0	0	0	0	0
N	14	0	48	23.93898977	150	90	35	4	122	7.7	0.8	16.7	213	200	41	210	117	1	M	1	1	3	1	3	1	1	0	D	0	1	0	1	0	0	0	0	0
N	20	6	48	23.45679012	185	108	20	4.3	150	13	0.9	15	221	138	35	204	62.2	3	M	1	2	2	2	1	1	1	0	D	0	1	0	1	0	0	0	0	0
Y	20	9	48	23.183391	163	97	20	4.5	116	14.1	1	14.9	181	142	40	148	72.4	4	M	1	2	2	1	1	1	1	0	D	0	0	0	0	0	0	0	0	0
N	14	2	48	19.95728441	154	112	35	4.1	159	9	0.7	13.6	186	158	55	122	78.6	4	M	1	1	2	2	1	1	2	1	D	0	0	0	0	0	0	0	0	0
N	20	1	48	19.72318339	120	80	45	3.5	114	9	0.5	11.1	251	209	52	159	125.2	0	F	1	1	2	2	1	2	1	1	D	1	1	0	0	0	0	0	0	0
N	13	4	47	26.76977989	140	80	35	4.8	159	10.3	0.8	14.7	274	255	73	106	160.8	1	M	1	1	3	1	2	1	1	0	D	0	1	1	0	0	0	0	0	0
N	7	4	47	20.2020202	167	80	35	3.9	104	13.7	0.3	12.9	254	177	65	36	104.8	4	F	1	1	0	3	1	1	2	0	D	1	0	0	0	0	0	0	0	0
N	20	2	47	23.52941176	180	72	20	4.3	94	6.9	0.9	14.6	470	172	38	69	120.2	1	M	1	1	3	2	1	1	1	0	D	1	0	0	1	0	0	0	0	0
N	7	6	47	34.60207612	106	67	20	4.3	116	19.9	0.8	14.5	318	213	37	315	113	3	M	1	1	2	1	1	1	1	0	D	1	0	0	1	0	0	0	0	0
N	8	4	47	24.61810377	150	80	35	4.1	164	21.7	1	14.5	220	179	41	125	113	2	M	1	2	3	2	1	1	1	0	D	0	1	0	0	0	0	0	0	0
N	20	1	47	21.36752137	108	80	35	4.9	154	10.2	0.6	13.6	221	193	57	151	105.8	1	F	1	1	0	3	1	1	2	0	D	0	0	0	0	0	0	0	0	0
N	20	3	47	22.265625	178	92	20	4.8	147	9.2	0.7	7	263	186	49	92	118.6	3	F	1	1	2	2	1	1	1	0	D	1	0	0	0	0	0	0	0	0
N	9	1	47	20.68515024	158	98	20	3.9	96	11	0.5	13.1	242	186	73	132	86.6	1	F	1	2	3	2	1	1	1	0	D	0	0	0	1	0	0	0	0	0
N	10	0	47	23.14049587	150	90	35	4	110	8	0.5	13.2	419	247	39	276	152.8	1	F	1	2	3	1	1	1	1	0	D	0	0	0	1	0	0	0	0	0
N	10	2	47	23.4375	120	70	35	4.5	110	11.5	0.7	14.5	274	192	47	207	103.6	3	F	1	1	2	2	1	2	1	0	D	0	1	0	0	0	0	0	0	0
N	10	1	47	23.67125363	130	78	20	4.4	169	21.4	1.2	12.6	269	262	47	226	169.8	4	M	1	1	3	1	1	1	1	0	D	0	1	0	1	0	0	0	0	0
N	10	1	47	24.21875	180	100	20	4.5	102	17.8	0.5	13.4	314	227	85	118	118.4	1	F	1	1	3	1	1	1	1	0	D	1	1	0	0	0	0	0	0	0
Y	11	6	47	27.18089991	150	90	20	4.8	123	16.7	0.7	19	215	285	46	166	205.8	2	M	1	1	3	2	1	1	1	0	D	0	0	0	1	0	0	0	0	0
N	20	2	47	28.35538752	159	103	35	4.3	128	16.9	1.1	14.5	284	207	51	141	127.8	2	M	1	1	3	2	1	1	1	0	D	0	0	0	0	0	0	0	0	0
N	20	1	47	34.28571429	156	133	55	4.3	266	13.6	0.8	16.8	277	221	45	93	157.4	3	M	1	1	3	1	1	1	1	0	D	0	0	0	0	0	0	0	0	0
N	20	2	47	23.51020408	168	95	35	4.3	119	12.4	0.6	15	301	182	34	145	119	3	M	1	1	3	1	1	1	1	0	D	0	0	0	0	0	0	0	0	0
N	20	1	46	31.63371488	150	80	35	4.9	375	13.2	0.7	14.3	372	156	46	400	30	1	F	1	1	3	1	1	1	1	0	D	0	1	1	0	0	0	0	0	0
Y	13	5	46	19.03114187	139	80	20	4.3	172	12.8	0.7	14.7	250	192	52	141	111.8	4	M	1	1	3	2	2	1	1	0	D	0	0	0	1	0	0	0	0	0
N	13	3	46	27.6816609	141	87	35	4.1	569	17.8	1.2	16	193	218	46	272	117.6	2	M	1	1	3	1	1	1	1	0	D	0	0	0	0	0	0	0	0	0
N	10	3	46	25.51020408	168	110	20	4	151	15.3	0.8	14.7	360	187	65	75	107	1	M	2	1	3	1	2	2	1	0	D	0	0	0	0	0	0	0	0	0
Y	11	9	46	23.23345618	159	90	35	4.7	143	14	0.6	13.4	319	187	60	249	77.2	4	F	1	1	2	1	1	1	2	0	D	0	0	0	0	0	0	0	0	0
Y	11	3	45	28.73192149	140	90	35	4.6	401	14.2	0.8	16.9	372	166	52	64	101.2	2	M	1	1	3	2	2	1	1	0	D	0	1	1	1	0	0	0	0	0
N	19	0	45	27.18089991	170	90	35	1.7	163	15	2.9	11.6	170	380	61	409	237.2	2	M	1	1	3	3	3	1	1	0	D	0	1	1	0	0	0	0	0	0
N	20	4	45	29.90302875	168	99	20	4.6	143	11.7	0.5	10.9	337	173	58	117	91.6	3	F	1	1	2	2	1	1	1	0	D	0	0	0	0	0	0	0	0	0
N	12	3	45	25.53544639	175	98	20	4.3	335	14.8	0.7	15.9	254	239	40	143	170.4	4	M	1	1	3	2	1	1	1	1	D	0	0	0	1	0	0	0	0	0
Y	8	5	45	27.54820937	187	137	50	4.3	113	15	0.9	16.8	175	207	43	291	105.8	4	M	1	1	2	2	1	1	2	0	D	0	1	0	0	0	0	0	0	0
N	8	8	45	25.08286303	137	85	20	4	119	14.7	0.9	15.4	438	173	63	72	95.6	4	M	1	1	3	1	1	1	2	0	D	0	0	0	1	0	0	0	0	0
N	20	4	45	25.71166208	162	97	35	4.1	108	14.1	0.7	16.2	205	212	46	115	143	1	M	1	1	3	2	2	1	1	0	D	0	1	0	1	0	0	0	0	0
N	14	10	45	28.60476495	243	133	35	4.6	117	10.4	0.6	14.9	339	213	59	120	130	1	F	1	1	3	3	3	1	1	0	D	0	1	0	0	0	0	0	0	0
N	13	5	44	20.79672989	126	78	35	4.3	154	22.4	0.6	14.7	338	92	29	68	49.4	4	M	1	1	3	2	1	1	2	1	D	0	0	1	0	0	0	0	0	0
N	12	5	44	25.95155709	121	74	35	4.7	122	11.4	0.9	16.1	245	237	46	302	130.6	4	M	1	2	2	1	1	1	1	0	D	0	0	0	1	0	0	0	0	0
Y	20	13	44	27.30996814	180	110	35	4.4	92	6.6	0.7	14.6	350	192	50	570	28	0	M	1	1	3	2	1	2	1	0	D	0	1	0	1	0	0	0	0	0
Y	20	3	43	26.36560303	178	108	35	4.1	192	12.5	0.8	16.7	274	217	59	51	147.8	3	M	1	2	3	3	3	1	1	0	D	1	1	1	0	0	0	0	0	0
N	20	0	43	23.30668005	140	90	35	4.4	485	13.5	0.6	15.4	287	217	42	433	88.4	1	F	1	1	3	1	1	1	1	0	D	0	0	1	0	0	0	0	0	0
N	7	5	43	19.81767737	200	100	20	4.1	98	18.4	0.8	11.8	210	133	37	79	80.2	2	F	1	2	2	2	1	1	1	0	D	0	0	0	1	0	1	0	0	0
N	20	8	43	29.16869227	170	80	20	4.6	109	14.8	1	16.3	197	175	59	161	83.8	1	M	1	2	3	2	2	1	1	0	D	1	0	0	1	0	0	0	0	0
N	20	3	43	27.75510204	160	90	35	4.2	158	13.2	0.7	16.1	303	187	42	157	113.6	2	M	1	1	2	2	1	2	1	0	D	0	1	0	1	0	0	0	0	0
N	20	1	43	22.85714286	155	98	20	4.7	117	16	0.7	15.5	313	254	42	201	171.8	2	M	1	1	3	2	1	1	1	0	D	0	0	0	1	0	0	0	0	0
N	15	4	43	31.02040816	145	75	20	4.7	97	13.4	1.2	14.6	258	177	43	158	102.4	2	M	1	2	3	2	1	1	1	0	D	0	0	0	0	0	0	0	0	0
Y	5	26	43	26.89232314	160	105	35	4.2	160	9.7	0.9	14.4	326	232	56	524	71.2	5	M	1	2	0	2	2	1	2	1	D	0	1	0	1	0	0	0	0	0
N	14	1	42	23.51020408	178	122	20	4.9	95	12.3	1	14.4	298	227	62	230	119	0	M	1	1	3	1	1	1	1	0	D	0	1	0	0	0	0	0	0	0
N	10	5	42	24.51402854	172	101	20	4.2	105	15.4	0.8	14.8	227	228	36	124	167.2	4	M	1	2	3	1	1	1	1	0	D	0	0	0	1	0	0	0	0	0
N	20	1	42	31.56167151	179	111	20	4.5	113	8.6	0.9	15.6	307	172	57	158	83.4	1	M	1	1	2	2	1	1	1	0	D	0	0	0	1	0	0	0	0	0
N	14	5	42	22.85714286	147	95	20	4.5	115	8	0.9	16.8	292	205	39	134	139.2	4	M	1	1	3	2	1	1	1	0	D	0	0	0	1	0	0	0	0	0
N	20	1	42	30.93043808	142	72	20	4.3	128	16	0.8	15.2	157	219	47	149	142.2	2	M	1	2	3	2	1	1	1	0	D	0	0	0	1	0	0	0	0	0
Y	8	4	42	28.30599506	180	94	35	4.7	160	15.8	0.7	16.8	270	174	60	69	100.2	2	M	1	2	3	2	2	1	2	0	D	0	1	0	1	0	0	0	0	0
N	20	12	42	34.94943486	135	75	35	4.1	125	15	0.7	9.3	405	182	55	148	97.4	3	F	1	1	3	2	3	1	1	0	D	0	0	0	0	0	1	0	0	0
N	20	7	42	26.98961938	130	80	20	4.4	93	13.9	0.9	16.4	304	164	68	122	71.6	1	M	1	2	3	2	1	2	1	0	D	0	0	0	0	0	0	0	0	0
N	9	5	41	18.68512111	159	99	65	4.2	477	15.3	0.7	15.9	272	202	42	603	39.4	3	M	1	1	3	1	1	1	1	0	D	0	0	1	1	0	0	0	0	0
N	12	1	41	31.4359113	183	110	20	4.4	106	14.6	0.8	15.4	423	275	49	151	195.8	4	M	1	2	3	2	1	1	2	0	D	0	0	0	1	0	0	0	0	0
N	14	5	41	22.89281998	132	86	45	5	111	7.3	0.8	14.5	200	219	78	166	107.8	3	M	1	2	2	1	1	1	1	0	D	1	0	0	1	0	0	0	0	0
N	14	7	41	27.6816609	204	117	20	4.2	107	24.9	0.8	16.3	288	286	68	65	205	2	M	1	2	2	1	2	1	1	0	D	0	0	0	1	0	0	0	0	0
N	14	5	41	23.4375	100	60	20	3.8	160	23.5	0.8	11.3	202	127	26	531	-5.2	2	F	1	2	3	1	1	1	1	0	D	0	1	0	0	0	0	0	0	0
N	20	1	40	26.53375883	150	90	30	4.2	191	12.7	0.5	12.8	175	365	39	1394	47.2	3	F	1	2	2	2	1	2	1	0	D	0	0	0	1	0	0	0	0	0
N	20	1	40	26.89232314	115	81	20	4.3	125	8.7	0.8	15.6	263	225	43	150	152	2	M	1	1	3	1	1	1	1	0	D	0	0	0	0	1	0	0	0	0
N	15	1	40	25.20920136	130	86	20	4.4	131	13.3	0.7	15.3	249	255	82	151	142.8	1	M	1	2	2	3	1	1	1	0	D	0	0	0	1	0	0	0	0	0
N	20	1	40	20.51508648	171	92	20	4.2	109	15.9	0.8	15.9	307	234	43	185	154	2	M	1	2	3	2	1	1	1	0	D	0	0	0	1	0	0	0	0	0
N	9	5	40	27.34375	222	132	35	4.1	105	9.8	0.7	11.9	291	201	59	111	119.8	3	F	1	2	2	2	1	1	1	0	D	0	0	0	1	0	0	0	0	0
N	14	4	40	28.05570579	193	115	60	4.4	102	6.3	0.7	17	219	164	45	148	89.4	3	M	1	2	3	3	1	1	1	0	D	0	0	0	1	0	0	0	0	0
N	20	1	39	30.83653053	223	119	20	4.3	104	20	0.9	18.6	263	261	58	275	148	1	M	1	2	3	2	1	1	1	0	D	0	0	0	1	0	0	0	0	0
N	19	2	39	27.45865421	150	90	45	4.5	103	24.1	1.3	16	208	174	37	177	101.6	2	M	1	2	3	2	1	1	1	0	D	1	1	0	0	0	0	0	0	0
Y	8	1	38	36.75365031	156	99	35	4.4	120	14.5	0.8	14.5	226	217	38	340	111	4	M	1	2	3	2	1	1	1	1	D	1	0	0	0	0	0	0	0	0
N	20	1	38	29.40759637	152	90	20	4.4	132	13.9	0.9	16.6	216	219	39	615	57	0	M	1	1	3	2	1	1	1	0	D	0	0	0	1	0	1	0	0	0
N	20	3	38	20.703125	114	60	20	4	88	10.1	0.7	12.8	317	166	56	141	81.8	1	F	1	1	3	2	1	1	1	0	D	0	0	0	1	0	0	0	0	0
N	20	1	37	27.34375	157	90	20	4.7	90	11.4	0.6	15.4	277	209	40	153	138.4	3	M	1	2	3	1	1	1	1	0	D	0	0	0	1	0	0	0	0	0
N	13	2	36	24.609375	160	100	20	4.5	185	13	0.7	13.6	291	205	59	57	134.6	2	F	1	1	2	1	1	1	1	0	D	0	0	0	1	0	1	0	0	0
N	20	14	36	22.65625	110	60	20	4.9	160	15.1	0.7	12.5	281	178	38	125	115	4	F	1	1	3	2	1	1	1	0	D	0	0	0	0	0	0	0	0	0
N	20	2	33	27.77442338	174	100	35	4.8	148	31	0.9	16.1	172	170	46	100	104	4	M	1	2	2	2	1	2	1	1	D	0	1	0	0	0	0	0	0	0
N	13	6	32	22.58270917	172	78	15	4.6	115	8.8	0.7	15.8	225	180	52	175	93	3	M	2	2	2	1	1	1	1	0	D	0	1	0	1	0	0	0	0	0
N	20	3	31	37.85830178	180	98	20	4.4	205	13	0.8	15.3	180	208	39	264	116.2	3	M	1	2	2	2	1	1	1	0	D	0	1	0	1	0	0	0	0	0
N	15	1	66	18.68512111	198	84	45	2.8	362	18.6	1	12.9	219	389	46	278	287.4	4	M	2	2	3	3	3	1	1	0	D	0	1	1	1	1	0	0	0	0
N	13	4	90	21.64127424	182	87	50	4.1	136	20.6	0.6	14	276	355	39	239	268.2	1	F	2	1	3	2	1	1	1	0	D	0	1	0	0	1	0	0	0	1
N	10	3	55	23.8330046	124	86	20	4.4	118	12.2	0.5	14.6	209	337	54	207	241.6	2	F	1	1	3	1	2	2	1	0	D	0	0	0	0	0	0	0	0	0
N	13	6	75	25.96952909	178	87	70	4.4	141	19.9	0.7	13.4	232	334	78	189	218.2	4	F	1	1	3	2	2	1	1	0	D	0	1	1	0	0	0	0	0	1
N	10	9	67	23.4375	154	116	35	4.7	121	19.1	0.7	16.2	283	303	62	212	198.6	2	F	1	1	3	1	2	1	1	0	D	1	1	0	0	1	0	0	0	0
N	20	1	59	21.36686914	152	97	35	4.4	417	14.3	0.7	15.6	200	266	53	74	198.2	2	M	1	1	3	1	1	1	1	0	D	0	0	1	0	0	0	0	0	0
N	12	1	49	28.07504294	246	131	50	4	119	23	0.8	18.3	274	274	46	170	194	4	M	1	1	3	1	1	1	1	0	D	0	1	0	1	0	0	0	0	0
N	15	7	65	26.5625	199	100	35	4.5	140	20.4	0.5	14	208	272	54	133	191.4	1	F	1	1	3	2	1	2	1	0	D	0	0	0	0	0	0	0	0	0
N	20	4	55	31.14186851	177	121	20	4	104	13.1	0.9	16	192	255	38	151	186.8	2	M	1	1	3	2	2	1	1	0	D	0	1	0	1	0	0	0	0	0
N	14	2	89	22.03856749	168	81	20	3.9	100	25.5	0.9	15.3	171	254	52	92	183.6	1	M	1	2	3	2	1	1	1	1	D	1	1	0	0	0	0	0	0	1
N	10	1	80	22.22906193	179	89	35	4.4	87	14.7	1.1	13.2	363	274	59	166	181.8	1	M	1	2	3	3	3	1	1	0	D	0	0	0	0	0	0	0	0	0
N	10	5	61	24.74093729	173	107	35	4.5	180	16.2	0.6	17.1	303	283	43	295	181	2	M	1	2	3	1	2	1	1	0	D	0	1	0	1	0	0	0	0	0
N	10	19	61	30.10380623	161	93	65	4.4	203	15.1	0.7	16.9	215	321	61	400	180	2	M	1	1	3	3	3	1	1	0	D	0	0	0	1	0	0	0	0	0
N	8	6	77	23.4375	153	93	60	4.5	256	13.3	0.8	15	314	264	45	196	179.8	3	M	1	2	3	1	1	1	1	0	D	0	0	0	0	0	0	0	0	0
N	20	2	48	27.339912	155	84	35	4.3	185	17.7	0.6	14.6	244	264	64	107	178.6	2	F	1	1	3	2	1	1	1	0	D	0	0	1	0	0	0	0	0	0
N	10	1	66	24.97398543	142	72	50	4.4	88	18.8	0.5	12.5	266	248	54	80	178	3	F	1	2	3	1	1	1	1	0	D	0	0	0	0	0	0	0	0	0
N	20	1	75	25.23634033	113	56	50	4.1	97	12.8	0.6	14.5	178	237	50	63	174.4	1	F	2	2	3	2	1	1	1	0	D	0	1	0	0	0	0	0	0	1
N	20	2	42	31.14186851	205	114	20	4.5	101	15.7	0.9	16	286	239	47	97	172.6	1	M	1	1	3	2	1	1	1	0	D	0	0	0	1	0	0	0	0	0
N	20	1	47	23.87511478	124	69	75	4.7	97	9.7	0.7	8.9	530	264	65	146	169.8	2	F	1	1	3	2	1	1	1	0	D	0	1	0	1	0	0	0	0	0
N	8	7	64	25.23634033	172	84	35	4.2	172	17.6	0.6	13.9	242	249	51	146	168.8	2	F	1	1	2	1	1	1	1	0	D	0	0	0	0	0	0	0	0	0
N	20	9	65	26.98961938	150	80	35	3.9	184	15.1	0.9	15.2	290	227	35	134	165.2	1	M	1	2	3	2	2	1	1	0	D	0	0	0	1	0	0	0	0	0
N	20	1	73	22.18934911	220	112	60	4.3	152	12.3	0.7	14.8	200	235	55	80	164	1	F	1	2	3	1	1	1	1	0	D	0	1	0	0	0	0	0	0	0
N	20	2	69	27.39225712	176	99	35	4.6	118	14.9	0.6	14	244	252	56	163	163.4	2	F	1	2	3	2	1	1	1	0	D	0	1	0	0	0	0	0	0	0
N	20	2	76	28.515625	178	89	70	4.5	121	12.4	0.8	15.2	207	233	35	175	163	1	F	1	1	3	1	2	1	1	0	D	0	0	0	0	0	0	0	0	0
N	9	1	66	27.43484225	163	84	35	3.9	175	16.5	0.7	14.4	188	228	46	102	161.6	5	F	1	1	3	2	1	1	1	0	D	0	0	0	0	0	0	0	0	0
N	20	6	62	21.96712018	171	105	35	4.5	182	9.8	0.8	15.8	278	257	34	307	161.6	2	M	1	1	3	2	1	1	1	0	D	0	0	0	1	0	0	0	0	0
N	20	3	64	25.95155709	182	90	50	4.6	142	22.3	0.6	15.9	328	308	61	430	161	1	M	1	1	1	2	1	1	1	0	D	0	1	0	1	0	0	0	0	0
N	14	2	69	23.23345618	190	96	45	4.3	127	15.8	0.5	14.7	203	263	84	96	159.8	2	F	1	1	3	1	1	1	1	0	D	0	0	0	0	0	1	0	0	0
N	14	4	65	27.6816609	200	114	20	4.5	122	20.7	1	15.3	263	243	50	166	159.8	2	M	1	2	3	2	1	2	1	0	D	1	1	0	0	0	0	0	0	0
N	9	7	77	16.02307323	152	67	35	3.8	146	31	1.1	9.9	222	221	48	75	158	4	F	2	1	3	1	1	1	1	0	D	0	1	0	1	0	0	0	0	0
N	14	2	73	25.38146854	186	111	50	4.7	299	15.6	0.8	15	249	224	54	67	156.6	1	M	1	2	3	1	2	1	1	0	D	1	1	0	0	0	0	0	0	0
N	20	8	73	22.65625	142	76	90	4	129	28	1.1	13.9	283	236	57	114	156.2	3	F	1	2	3	2	1	1	1	0	D	0	1	0	1	0	0	0	0	0
Y	4	10	62	22.03856749	134	102	20	3.9	114	8.7	0.7	16.1	172	244	61	141	154.8	2	M	1	2	3	3	1	1	2	1	D	0	0	0	1	0	0	0	0	0
N	20	1	63	22.58270917	198	91	35	4.5	117	16	0.7	14.9	204	252	72	130	154	2	F	1	1	3	1	1	1	1	0	D	0	0	0	1	0	0	0	0	0
N	13	30	69	26.34649403	123	80	50	4.3	153	17.5	1	11.2	315	230	53	123	152.4	4	F	2	2	0	2	1	1	2	1	D	0	1	1	1	0	0	0	0	0
N	13	3	70	22.40817899	167	71	60	4.1	108	24.8	1.2	12	190	232	34	231	151.8	3	M	1	2	3	1	1	1	1	0	D	0	1	0	1	0	0	0	0	0
N	20	4	83	24.88888889	163	82	45	4.1	223	18.5	0.6	10.9	331	224	41	157	151.6	2	F	1	2	3	2	2	1	1	0	D	0	1	0	0	0	0	0	0	0
N	20	1	53	20.44674202	222	119	50	4.6	104	10.8	0.6	15.1	138	241	65	127	150.6	1	F	1	2	3	1	1	1	1	0	D	0	0	0	0	0	0	0	0	0
N	20	2	54	21.30394858	136	75	35	4.4	138	11.7	0.8	14.4	336	238	37	254	150.2	2	M	1	2	3	1	1	1	1	0	D	0	0	0	1	0	0	0	0	0
N	13	40	50	26.25958475	141	84	35	4.3	225	11	0.8	14.8	223	233	48	176	149.8	4	M	1	2	1	2	1	1	1	1	D	0	0	1	0	0	0	0	0	0
Y	8	1	79	23.11111111	203	129	45	4.3	137	20.8	0.6	14.3	262	243	71	120	148	3	F	2	2	3	2	2	1	1	0	D	0	1	1	1	0	0	0	0	0
Y	8	3	80	21.2585034	120	80	50	4.3	101	26.4	1.3	13.5	186	205	37	108	146.4	3	M	1	2	3	2	1	1	1	0	D	1	0	0	1	0	0	0	0	0
N	13	2	75	21.45357371	159	89	65	4.4	102	20.4	1.3	11.3	253	214	53	86	143.8	1	M	2	2	3	2	1	1	1	0	D	0	1	0	1	0	0	0	0	0
N	13	4	73	20.07774787	170	85	35	4.4	166	22.3	0.8	12	319	226	49	170	143	1	F	1	2	3	1	1	1	1	0	D	0	1	0	0	0	0	0	0	0
N	7	8	53	22.32142857	166	107	50	4.6	115	17.8	0.9	15.1	308	255	56	285	142	4	M	1	1	2	1	1	1	2	0	D	0	1	0	0	0	0	0	0	0
N	20	6	67	23.4375	155	87	50	4.1	107	33.8	1.1	12.1	237	221	54	131	140.8	3	M	1	2	3	1	1	1	1	0	D	0	1	0	0	1	0	0	0	0
N	20	2	60	27.73229978	183	114	75	4.6	297	17.7	0.9	17.7	185	205	49	76	140.8	1	M	1	2	3	1	1	1	1	0	D	0	1	1	1	1	1	0	0	0
Y	13	5	74	22.22222222	191	102	35	4.2	146	14.2	0.7	14.7	368	223	46	181	140.8	3	F	1	2	3	2	1	1	1	1	D	0	1	1	0	1	0	0	0	0
N	14	2	82	21.64412071	166	98	60	4	106	13.3	0.9	13.7	335	255	44	354	140.2	4	F	1	2	3	2	1	1	1	0	D	0	0	0	0	0	0	0	0	0
N	7	6	59	25.05930703	169	87	75	4.2	146	11.7	0.8	15.8	215	207	49	98	138.4	2	M	1	1	3	2	1	1	1	0	D	0	1	0	1	0	0	0	0	0
Y	9	7	79	19.23356075	185	108	45	3.6	122	18.3	1	12	561	186	31	95	136	4	M	1	2	3	3	3	1	2	0	D	1	0	0	0	0	0	0	0	0
N	20	1	77	23.66143862	156	64	35	4	287	16.7	1.1	14	226	205	41	142	135.6	1	M	1	2	3	2	1	1	1	0	D	0	1	1	0	1	0	0	0	0
N	20	2	61	25.390625	143	88	35	4.2	127	10.7	0.5	15.4	317	212	46	153	135.4	2	F	1	2	3	2	1	2	1	0	D	0	1	0	0	0	0	0	0	0
N	20	1	73	24.44444444	150	82	55	4.3	132	26.1	0.6	13.3	276	220	52	163	135.4	1	F	1	2	3	2	1	1	1	0	D	0	1	0	0	0	0	0	0	0
Y	7	7	70	22.23098713	164	97	85	4.6	110	25	1.3	14.9	219	207	36	179	135.2	3	M	2	2	3	2	1	1	1	0	D	1	1	0	1	1	0	0	0	0
Y	12	9	84	21.875	137	85	35	3.9	101	34.3	1	14.2	287	213	67	57	134.6	1	M	1	2	3	1	1	1	1	0	D	0	1	0	0	0	0	0	0	0
N	20	3	70	23.4375	130	70	35	4	197	20.7	0.6	15.4	266	220	57	147	133.6	1	M	1	2	3	1	2	1	1	0	D	0	0	1	0	0	0	0	0	0
N	20	7	70	29.2184076	141	88	50	3.5	152	28.3	1.3	13.5	308	203	39	156	132.8	4	M	1	1	3	1	1	1	1	0	D	0	0	0	0	0	0	0	0	0
N	20	6	61	27.34375	154	101	50	4.2	123	13.8	0.6	14.8	242	217	64	103	132.4	2	F	2	2	3	2	2	1	1	0	D	0	1	0	0	0	1	0	0	0
Y	8	3	56	23.49523687	203	122	20	4.2	141	14.3	0.7	12.9	158	223	66	124	132.2	4	F	1	2	2	1	1	1	2	0	D	0	0	0	0	0	0	1	0	0
N	20	6	91	23.11111111	123	69	80	4.3	242	13.7	0.7	10.5	241	205	31	210	132	1	F	1	2	3	2	1	1	1	0	D	1	1	1	0	0	0	0	0	0
N	14	9	51	22.83287935	193	128	70	4.4	98	15.4	0.6	16.9	305	189	41	86	130.8	4	M	1	1	3	2	1	1	1	0	D	1	0	0	1	0	0	0	0	0
N	8	1	79	21.33333333	199	100	60	3.9	127	25.9	1.4	10.7	105	215	44	206	129.8	3	F	1	1	3	1	1	1	1	0	D	0	1	0	0	0	0	0	0	0
N	15	7	48	24.8015873	216	116	20	4.4	98	7.5	0.7	16.3	286	217	55	162	129.6	2	M	1	1	2	2	1	1	1	0	D	0	0	0	0	0	0	0	0	0
N	20	1	84	30.38501561	144	81	50	3.9	123	17.4	1	11.2	247	203	49	124	129.2	1	F	1	2	3	2	1	1	1	0	D	0	1	1	0	1	0	0	0	0
Y	8	4	69	23.52941176	127	58	45	4.3	154	20.9	0.8	14.7	252	191	48	72	128.6	4	M	1	2	1	2	1	1	1	0	D	1	1	0	0	0	0	0	0	0
N	11	2	85	19.02497027	182	93	50	3.9	101	11	0.5	12.9	254	208	44	180	128	3	F	1	2	3	1	1	1	1	0	D	0	1	0	0	0	0	0	0	1
N	14	3	59	28.07504294	195	98	35	4.2	103	12.3	0.7	14.3	268	199	35	181	127.8	2	M	1	1	3	2	1	1	1	0	D	0	0	0	1	0	0	0	0	0
N	15	1	77	28.88888889	156	115	65	4.3	153	14.5	0.5	13.1	222	196	45	116	127.8	3	F	2	2	3	1	1	1	1	0	D	1	1	1	0	0	0	0	0	0
N	20	4	77	24.14151925	158	158	65	4.2	104	11.6	0.4	12.7	285	211	59	122	127.6	2	F	1	2	3	1	2	1	1	0	D	0	0	0	0	0	0	0	0	0
Y	12	8	82	21.84700852	153	100	20	4	107	21.9	1.3	13.3	210	184	43	68	127.4	3	M	1	2	3	1	1	1	1	0	D	0	1	0	0	0	0	0	0	0
N	4	19	81	20.81165453	158	114	35	4.7	172	20.5	0.7	15.2	208	208	62	98	126.4	4	F	1	2	1	2	1	1	1	0	D	0	0	0	0	0	0	0	0	0
N	20	1	64	26.06167931	208	106	20	4.7	146	14.7	0.7	15.8	228	193	41	129	126.2	2	M	1	1	3	2	2	1	1	0	D	0	1	0	0	0	0	0	0	0
N	19	1	84	27.70083102	164	119	75	4.5	108	20	0.9	14	218	193	39	144	125.2	2	M	1	2	3	1	1	1	1	0	D	0	1	0	0	0	0	0	0	0
Y	9	11	85	21.484375	167	70	65	3.3	92	18.4	0.9	12.2	173	189	46	90	125	3	M	2	2	3	2	2	1	1	0	D	0	1	0	1	0	1	0	0	0
N	20	1	58	23.66143862	162	87	30	4.7	164	14.6	0.8	14.8	260	207	58	120	125	2	M	1	1	3	3	2	1	1	0	D	0	0	0	0	1	0	0	0	0
N	10	7	60	25.40281608	155	98	85	4.1	212	11.4	0.8	15.5	288	230	57	243	124.4	4	M	1	2	3	2	1	1	1	0	D	0	0	0	0	0	0	0	0	0
N	20	1	52	25.95155709	158	97	35	4	95	12.7	1.3	14.9	233	198	47	133	124.4	2	M	1	1	3	1	1	1	1	0	D	0	0	0	0	0	1	1	0	0
N	20	2	58	20.61925365	141	96	20	4.2	97	10.6	0.6	15.6	229	189	41	122	123.6	1	M	1	1	3	2	2	1	1	0	D	0	0	0	1	0	0	0	0	0
N	20	3	74	25.95155709	159	94	30	4.1	101	23.6	1	15.8	142	183	42	88	123.4	2	M	1	2	3	1	1	1	1	0	D	0	0	0	0	0	0	0	0	0
N	20	6	70	20.74755019	149	89	20	4	132	13.3	0.7	15.6	248	191	40	140	123	1	M	1	1	1	2	1	2	1	0	D	0	0	0	1	0	0	0	0	0
N	20	1	78	18.14486863	150	80	20	3.6	90	13.5	0.8	13.6	220	180	35	116	121.8	2	M	1	2	3	2	1	1	1	0	D	0	0	0	1	0	0	0	0	0
Y	8	4	78	16.84502576	93	58	90	3.4	131	32	1.2	13.6	284	185	49	74	121.2	2	M	1	1	3	2	1	1	1	1	D	0	0	0	0	0	0	0	0	0
Y	9	1	73	22.98539751	222	119	20	4.3	286	13.9	0.7	15.4	230	210	56	167	120.6	2	M	2	2	3	2	1	1	1	0	D	0	0	0	1	0	0	0	0	0
N	20	4	82	12.48699272	226	114	35	3.8	110	23.5	1.1	10.6	253	211	74	83	120.4	3	F	1	2	3	2	1	1	1	0	D	0	0	0	1	0	0	0	0	0
N	13	5	84	26.66666667	111	93	35	4.3	132	24.5	1	13.5	408	194	57	83	120.4	2	F	1	2	3	3	3	1	1	0	D	0	1	0	0	0	0	0	0	0
Y	11	8	86	23.183391	178	76	60	3.8	133	14.8	1.1	14	132	187	47	99	120.2	2	M	1	2	3	1	1	1	1	0	D	0	0	0	1	0	0	0	0	0
N	14	8	65	25.71166208	188	78	35	4.2	121	10.4	0.9	15.8	244	183	40	115	120	4	M	2	1	3	2	1	1	1	0	D	0	0	0	1	0	0	0	0	0
N	2	14	90	25.95155709	138	70	55	3.7	198	18	0.7	13.8	226	179	33	131	119.8	1	M	1	2	3	2	1	1	2	0	D	0	0	0	0	0	0	0	0	0
N	8	1	61	22.85714286	175	98	65	4.4	213	15	0.8	15.1	257	211	61	152	119.6	2	M	1	1	3	1	2	1	1	0	D	0	0	0	1	0	0	0	0	0
Y	12	2	63	22.10028959	156	91	60	4.4	111	17	0.7	12.7	371	197	61	83	119.4	3	F	1	2	3	2	2	1	1	0	D	0	1	0	0	0	0	0	0	0
N	20	2	37	26.05835362	140	90	50	4.2	102	12.4	0.6	12.5	315	189	50	99	119.2	1	F	1	2	3	2	1	1	1	0	D	0	0	0	0	0	0	0	0	0
N	20	0	53	25.01352082	134	89	35	4.8	133	23.6	0.9	16.1	274	182	43	100	119	2	M	1	2	3	2	1	1	1	0	D	0	0	0	1	0	0	0	0	0
N	11	9	85	31.11111111	150	95	65	4.2	140	14.8	0.8	14.5	188	200	53	141	118.8	4	F	1	1	3	1	1	1	2	1	D	1	0	0	0	0	0	0	0	0
N	12	7	59	23.78121284	158	64	35	4.3	161	17.4	0.9	14.1	329	196	57	102	118.6	4	M	1	1	2	2	1	1	2	0	D	0	0	0	0	0	0	0	0	0
N	3	24	79	27.04164413	188	94	50	4.1	411	12.3	1	15.7	185	206	38	248	118.4	4	M	1	2	3	2	2	1	1	0	D	0	1	1	0	0	0	0	0	0
N	20	1	57	26.03749399	160	87	20	4.5	111	9	0.6	14.6	179	213	62	164	118.2	1	F	1	2	3	2	1	1	1	0	D	0	1	0	0	0	0	0	0	0
N	20	1	82	20.2020202	150	88	35	4.1	134	23.7	1.4	13.7	254	196	52	132	117.6	2	M	1	2	3	1	1	1	1	0	D	0	1	0	0	0	0	0	0	0
N	20	1	84	30.91557669	158	108	50	4	139	21.4	0.4	14.6	259	193	51	125	117	3	F	1	2	1	2	1	1	1	0	D	0	0	0	0	0	0	0	0	1
N	20	3	37	24.24242424	144	88	35	4.4	86	13.2	0.9	15.1	233	221	56	240	117	1	M	1	1	3	1	1	2	1	0	D	0	0	0	1	1	0	0	0	0
N	20	2	71	27.39225712	164	106	45	4.2	133	19	0.6	13	203	214	77	101	116.8	2	F	1	1	3	2	2	1	1	0	D	0	0	0	0	0	0	0	0	0
N	15	1	86	24.14151925	167	80	30	4.2	165	12.2	0.7	13.9	254	192	40	176	116.8	2	F	1	2	3	1	1	1	1	0	D	0	1	1	0	0	0	0	0	1
N	20	5	73	24.34175829	132	86	60	4.2	120	17.2	0.8	13.2	208	180	45	94	116.2	2	F	1	2	3	1	1	1	1	0	D	0	0	0	0	0	0	0	0	0
N	7	5	85	20.81165453	151	88	75	4.1	143	19.3	0.5	15.6	185	185	62	38	115.4	4	F	1	2	3	1	1	1	2	0	D	0	0	0	0	0	1	0	0	0
N	20	1	56	19.70553242	170	106	55	4.6	70	15.4	0.8	12.1	327	197	46	183	114.4	2	M	2	2	3	2	2	1	1	0	D	0	1	1	1	0	0	0	0	0
N	13	4	84	20.45184304	175	79	0	4.1	95	37.7	1.5	9.4	237	183	42	136	113.8	4	F	1	2	3	1	1	1	1	0	D	1	1	1	0	0	0	0	0	0
N	9	1	56	24.91349481	197	108	20	4.3	159	15.8	0.7	17.1	300	190	37	200	113	1	M	1	1	3	2	2	1	1	0	D	0	0	0	1	1	0	0	0	0
N	20	1	50	25.18078512	155	78	40	4.4	213	10.3	0.7	14.1	228	219	96	53	112.4	1	M	1	1	3	2	1	1	1	0	D	0	1	0	0	0	0	0	0	0
N	15	5	85	15.24157903	154	96	75	4.4	97	22.9	0.6	12.2	205	218	97	48	111.4	2	F	1	2	3	1	1	1	1	0	D	0	1	0	0	0	0	0	0	0
Y	8	10	73	26.03749399	196	95	75	4.5	222	21.9	0.8	12.6	240	195	52	160	111	2	F	1	2	3	3	2	1	2	0	D	0	1	1	0	0	0	0	0	0
N	4	16	85	17.94181725	189	93	80	4	176	23.1	1	10.6	199	162	35	88	109.4	4	F	1	2	1	2	1	1	2	1	D	1	1	0	0	0	0	0	0	0
N	7	12	87	20.44913742	168	80	50	3.9	104	19.3	0.9	14.1	145	164	36	93	109.4	4	M	1	2	3	2	1	1	1	1	D	1	0	0	1	0	0	0	0	1
N	20	1	67	23.62444749	188	98	35	4.1	167	13.6	0.6	13.2	263	179	51	99	108.2	4	F	1	1	1	2	1	1	1	1	D	0	0	0	0	0	0	0	0	0
Y	4	18	82	29.296875	156	76	50	4.4	112	19.7	1.2	15.7	300	196	30	289	108.2	4	M	1	2	3	1	1	1	1	0	D	1	1	1	0	0	0	0	0	0
N	20	1	67	26.7299275	132	85	35	4.3	159	8.4	0.6	15.5	175	222	44	352	107.6	0	M	1	1	3	2	1	1	1	0	D	0	1	0	1	0	0	0	0	0
N	20	2	72	24.43518667	145	79	50	3.8	96	21.6	0.6	11.3	182	156	38	55	107	1	F	1	2	3	2	1	1	1	0	D	0	1	0	0	0	0	0	0	0
N	20	3	60	25.63691716	158	91	35	4.4	130	18.8	0.7	14.4	169	165	38	102	106.6	3	M	1	1	1	1	1	1	1	0	D	0	1	1	0	0	0	0	0	0
N	8	3	66	20.2020202	166	89	35	4.1	403	11.4	0.8	12.2	261	182	35	203	106.4	1	M	1	2	3	1	3	1	1	0	D	0	1	1	1	0	0	0	0	0
Y	6	11	63	25.390625	150	72	20	4	115	8.6	0.7	16	151	164	45	66	105.8	2	M	2	2	3	3	3	1	2	0	D	0	1	0	1	0	0	0	0	0
N	20	2	72	24.81632653	168	104	35	4.4	115	14.8	0.8	15	237	177	50	106	105.8	2	M	2	1	3	1	1	1	1	0	D	0	0	0	0	0	0	0	0	0
N	20	1	83	22.64086462	155	69	65	4.1	133	20.4	0.9	12.2	284	170	42	112	105.6	2	F	1	2	3	2	1	1	1	0	D	0	0	1	0	0	0	0	0	0
N	12	8	54	19.47340663	205	96	35	4.5	94	14.3	0.5	14.1	217	166	48	62	105.6	4	F	2	1	1	1	1	1	2	0	D	0	1	0	0	0	0	0	0	0
N	20	1	72	22.10028959	163	80	45	4	104	16.2	0.7	14.5	184	186	62	94	105.2	1	M	1	1	3	1	1	1	1	0	D	0	0	0	1	0	0	0	0	0
N	20	4	81	20.2812331	159	70	50	3.7	115	14.7	0.9	14.8	169	166	42	94	105.2	2	M	1	2	3	2	2	1	1	0	D	0	1	0	0	0	0	0	0	0
N	9	4	82	21.02792313	186	95	75	4.1	117	20.3	0.6	12.7	334	211	73	169	104.2	2	F	1	2	3	2	1	1	1	0	D	0	1	1	0	0	0	0	0	0
N	19	1	70	24.50894577	160	91	50	4.5	141	17	0.7	16.1	175	181	53	119	104.2	3	M	1	1	3	1	1	1	1	0	D	0	1	0	0	0	0	0	0	0
N	10	5	86	24.4646016	155	95	35	4.2	138	12.2	0.5	13.4	248	178	56	90	104	3	F	1	1	3	2	2	1	1	0	D	0	1	0	0	0	0	0	0	0
N	20	2	48	39.0625	220	119	20	4.3	128	11.7	0.6	14.2	309	185	53	144	103.2	2	F	1	2	2	2	1	1	1	0	D	0	0	0	0	0	0	0	0	0
N	13	1	62	21.2585034	113	72	35	3.9	87	13.5	0.5	13.2	413	157	42	61	102.8	2	F	1	1	3	2	1	1	1	0	D	0	0	0	1	0	0	0	0	0
N	20	6	82	23.4375	158	98	50	4.6	136	18.7	1	13.1	266	175	36	189	101.2	4	F	2	1	3	1	2	1	1	0	D	0	1	0	0	0	0	0	0	0
N	9	3	43	19.37716263	135	83	20	4.2	128	14.4	0.7	15.2	277	175	48	129	101.2	3	M	1	1	3	1	1	1	1	0	D	0	0	0	1	0	0	0	0	0
N	20	2	85	21.33333333	213	98	60	3.7	195	50.4	1.9	10.4	199	156	31	120	101	2	F	1	2	3	2	1	1	1	0	D	0	1	1	0	0	0	0	0	0
N	13	6	70	25.95155709	185	85	60	3.9	123	13.6	0.8	15	182	175	34	202	100.6	2	M	1	2	3	2	1	1	1	0	D	1	0	0	0	0	0	0	0	1
N	14	7	76	23.05175491	191	110	30	4	175	14.7	0.9	15.3	185	170	61	42	100.6	2	M	1	1	3	1	1	1	1	0	D	0	0	0	0	0	0	0	0	0
Y	8	4	42	28.30599506	180	94	35	4.7	160	15.8	0.7	16.8	270	174	60	69	100.2	2	M	1	2	3	2	2	1	2	0	D	0	1	0	1	0	0	0	0	0
N	20	1	78	27.88761707	133	84	35	4.4	97	13.4	0.6	15.1	307	194	41	269	99.2	2	F	1	2	3	1	1	1	1	0	D	1	1	0	0	1	0	0	0	0
N	10	7	34	25.56495392	199	135	35	4.5	164	18.6	1.2	14.5	309	170	40	155	99	4	M	1	1	1	2	1	1	2	1	D	0	0	0	1	0	0	0	0	0
N	8	6	67	21.63114885	152	89	85	4	218	10.9	0.6	16.1	202	184	45	201	98.8	2	M	1	1	3	2	2	1	1	0	D	0	0	0	1	0	0	0	0	0
N	14	8	78	24.44444444	137	63	20	3.9	202	30.6	0.8	12.3	223	176	50	136	98.8	3	F	1	2	2	1	1	1	1	0	D	0	0	0	0	0	0	0	0	0
N	11	26	75	35.92451524	153	113	35	3.7	105	26.6	0.5	13.3	405	182	60	119	98.2	4	F	2	1	1	1	1	1	2	0	D	0	1	0	0	0	0	1	0	1
N	14	4	73	22.03856749	207	92	60	4.4	112	8.7	0.6	14.6	166	156	41	85	98	2	M	1	2	3	1	2	1	1	0	D	0	0	0	0	0	0	0	0	0
N	20	1	65	19.81767737	124	75	60	3.4	206	20.6	0.9	14.3	114	182	55	148	97.4	1	M	1	1	3	2	1	1	1	0	D	0	1	1	1	0	0	0	1	0
N	9	6	69	22.36744002	100	63	75	4.2	90	14.7	0.5	13	191	163	40	130	97	2	F	1	1	3	1	1	1	1	0	D	0	1	1	0	0	0	0	0	0
N	8	3	89	22.49134948	147	87	80	2.9	90	17.6	1.1	13.9	216	157	40	102	96.6	2	M	1	1	3	2	1	1	1	0	D	0	0	0	0	0	0	0	0	1
N	11	4	65	21.484375	145	100	20	4	106	17.6	0.4	11.3	244	158	50	57	96.6	4	F	1	2	3	2	1	1	1	0	D	0	1	0	0	0	0	0	0	0
N	14	6	85	23.0400202	189	94	35	4	124	14.7	0.9	13.6	194	166	43	133	96.4	2	M	1	2	3	2	2	1	1	0	D	0	1	0	1	0	0	0	0	1
N	14	6	78	24.8015873	163	86	55	4.5	108	23.1	1.4	15.1	254	162	45	106	95.8	2	M	1	2	3	1	2	1	1	0	D	0	0	0	0	0	0	0	0	0
Y	0	58	65	22.77318641	126	85	35	4.1	247	19	0.9	12.2	277	152	32	122	95.6	4	M	1	1	3	2	1	1	2	1	D	0	1	1	0	0	0	0	0	0
N	20	7	59	25.95155709	139	89	35	4.6	173	19.6	1.2	15.4	194	172	38	195	95	2	M	1	1	3	2	2	1	1	0	D	1	1	0	1	0	1	0	0	0
N	10	8	52	19.53125	175	114	50	3.7	167	17.5	0.7	15	179	162	54	69	94.2	4	M	1	1	1	2	1	1	1	1	D	0	1	0	0	0	1	0	0	0
N	20	1	82	19.59183673	170	95	60	3.8	101	13.7	0.9	13.8	187	157	48	76	93.8	2	M	1	1	3	2	1	1	1	0	D	0	1	0	0	0	0	0	0	1
N	20	1	27	23.7332384	111	58	65	3.7	94	9	0.6	11.4	223	159	57	41	93.8	4	F	1	1	3	2	1	1	1	0	D	1	0	0	0	0	0	0	0	0
N	15	1	83	16.88888889	156	72	60	3.3	154	29.4	0.9	11.5	179	180	53	171	92.8	3	F	1	1	3	2	1	1	1	0	D	0	1	0	0	0	0	0	0	0
N	20	5	48	28.80441397	131	87	60	3.9	190	10.2	0.5	13.7	286	147	42	66	91.8	1	F	1	2	3	1	2	1	1	0	D	1	1	1	0	0	0	0	0	0
N	20	1	59	19.605192	136	84	35	4.5	115	11.1	0.8	14.4	271	168	54	113	91.4	2	M	1	2	3	2	1	1	1	1	D	0	0	0	1	0	0	0	0	0
N	20	1	55	25.78125	147	92	35	4.1	94	15	0.4	13.8	290	167	39	186	90.8	2	F	1	1	3	2	1	1	1	0	D	0	0	0	0	0	0	0	0	0
Y	7	10	61	25.25951557	193	108	50	4.7	129	20.5	1.3	14.4	196	156	44	107	90.6	4	M	1	1	2	2	1	1	1	I	D	0	1	0	0	0	0	0	0	0
Y	8	10	58	26.2345679	193	103	60	4.3	106	13.7	0.7	15.2	167	157	53	67	90.6	4	M	1	2	1	2	1	1	1	0	D	0	1	0	1	1	0	0	0	0
N	8	4	76	21.71925011	204	137	50	4.1	98	17	0.5	12.4	277	171	47	167	90.6	2	F	2	1	3	2	2	1	1	0	D	0	0	1	0	0	0	0	0	0
Y	13	1	75	20.95717116	192	85	60	4.1	327	13.8	0.9	15	258	196	48	287	90.6	2	M	1	2	3	2	1	1	1	0	D	0	1	1	0	0	0	0	0	0
N	20	1	72	20	138	77	35	4.4	87	14.8	0.5	14	223	160	55	74	90.2	2	F	1	2	3	3	2	1	1	0	D	0	1	0	0	0	0	0	0	0
N	15	3	59	19.25702882	154	88	75	3.9	97	11.4	0.8	14	316	197	76	154	90.2	2	M	2	2	3	1	1	1	1	0	D	1	0	0	1	0	0	0	0	0
N	19	6	68	23.80540166	142	84	35	3.8	101	14.4	0.8	12.8	286	180	41	252	88.6	2	F	1	2	3	1	1	1	1	0	D	0	1	0	0	1	0	0	0	0
N	20	1	66	26.0261749	183	81	35	4.1	232	14.8	0.7	12.4	228	156	31	184	88.2	2	M	1	1	3	2	2	1	1	0	D	0	0	1	1	1	0	0	0	0
N	20	1	53	29.41176471	151	97	35	3.8	83	13.4	0.6	15.2	168	174	37	244	88.2	2	M	1	1	3	1	1	1	1	0	D	0	1	0	1	0	0	0	0	0
N	20	3	65	27.09925101	154	90	20	4	129	25.1	0.7	14.3	218	167	46	165	88	1	F	1	2	3	2	1	1	1	0	D	0	1	0	0	0	0	0	0	0
N	20	1	78	16.43535427	209	93	20	4.1	127	20.1	0.7	13.1	285	174	55	157	87.6	1	F	1	2	3	2	1	1	1	0	D	0	0	0	0	0	0	0	0	0
N	20	1	84	26.44628099	147	74	35	3.8	145	18.7	0.9	11.7	203	169	48	168	87.4	4	F	1	2	3	2	1	1	1	0	D	0	1	1	0	0	0	0	0	0
N	20	1	76	19.23356075	132	76	60	4.6	108	9.2	0.6	14.6	173	164	44	167	86.6	2	M	1	2	3	2	1	1	1	0	D	0	1	0	1	0	0	0	0	0
N	13	1	70	27.96801606	174	83	55	3.9	272	18.5	0.9	17.9	166	171	36	247	85.6	4	M	1	1	3	1	1	1	1	0	D	0	0	1	1	0	0	0	0	0
N	14	1	72	21.63114885	120	64	45	3.9	130	12.9	0.6	12.4	238	168	45	189	85.2	2	F	1	1	3	1	2	1	1	0	D	1	1	0	1	0	0	0	0	0
Y	15	5	76	20	176	78	60	4.4	150	17	0.8	13.6	296	175	54	181	84.8	1	F	1	2	3	2	1	1	1	0	D	1	0	1	0	1	1	0	0	0
N	20	1	69	23.30668005	189	162	50	4	215	11.1	0.9	15.5	251	148	41	112	84.6	2	M	1	2	3	2	3	1	1	1	D	0	0	0	1	0	0	0	0	0
N	20	2	52	22.77318641	221	136	35	4.5	112	10	0.7	16.2	239	178	83	58	83.4	3	M	1	2	3	2	3	1	1	0	D	0	1	0	0	0	0	0	0	0
N	20	2	60	25.30693205	180	103	60	4.5	106	8.5	0.8	14.6	335	165	60	113	82.4	2	M	1	2	3	1	1	1	1	0	D	0	0	0	0	0	0	0	0	0
Y	7	21	68	24.48979592	180	95	50	3.8	67	32	1.7	12.7	176	143	51	52	81.6	3	M	1	2	3	2	3	1	1	0	D	1	1	1	0	0	0	0	0	0
N	0	8	74	21.77384236	139	103	35	4.2	161	24.6	0.8	13.7	261	172	54	183	81.4	4	M	1	2	3	2	1	1	1	1	D	0	0	0	1	0	0	0	0	0
Y	20	10	83	20.81165453	155	64	75	3.9	250	20.9	0.4	12.6	247	157	60	79	81.2	3	F	1	1	3	1	1	1	1	0	D	1	1	1	0	0	0	0	0	0
N	20	4	67	21.71806609	173	89	60	3.5	86	11.6	0.6	13	271	181	78	115	80	2	M	1	2	3	1	2	1	1	0	D	0	0	0	1	0	0	0	0	0
N	20	1	83	20.06920415	150	84	65	3.2	145	14.2	1	10.7	169	152	42	152	79.6	3	M	1	2	3	2	1	1	1	1	D	0	0	0	0	0	0	0	0	0
N	4	1	50	22.5981405	128	75	20	4.3	112	21.2	0.8	13.6	239	221	125	86	78.8	2	M	1	1	3	2	1	1	1	0	D	0	0	0	1	0	0	0	0	0
N	12	6	70	24.22145329	146	79	75	4.2	131	20.4	0.9	13.7	198	151	50	111	78.8	4	M	1	2	3	1	1	1	1	0	D	0	0	0	0	0	0	0	0	0
N	20	10	53	22.5981405	122	92	35	4.4	84	15.7	0.9	15.3	209	171	54	191	78.8	1	M	1	1	1	1	2	1	1	0	D	0	1	0	1	0	0	1	0	0
N	20	2	61	23.72528616	199	105	35	4.3	158	13.6	0.7	14.5	230	132	40	68	78.4	1	M	1	1	3	2	1	1	1	0	D	1	1	0	0	0	0	0	0	0
N	20	1	67	21.2244898	223	121	60	3.7	551	34.2	1.5	11.5	327	150	39	164	78.2	2	M	1	1	3	2	1	1	1	0	D	0	1	1	1	0	0	0	0	0
N	20	1	71	23.03004535	129	77	45	4	113	13.8	0.6	13.8	203	169	35	279	78.2	2	M	1	2	3	2	1	1	1	0	D	0	0	0	1	0	0	0	0	0
N	8	22	68	22.22222222	155	87	35	3.9	148	36.9	0.7	14.8	194	150	56	80	78	2	F	1	2	0	1	1	1	2	0	D	0	0	0	0	0	0	0	0	0
N	20	1	61	23.38868656	155	82	20	4.1	108	7	0.7	12.5	222	144	46	100	78	1	M	1	1	3	2	1	1	1	1	D	1	0	0	1	0	0	0	0	0
Y	8	3	69	30.0432623	218	116	60	4.4	153	12.2	0.7	14.3	218	142	31	166	77.8	4	F	1	2	1	2	1	1	1	1	D	0	1	0	0	0	0	0	0	0
N	9	6	77	23.93898977	149	70	70	4.1	205	19.7	0.9	12.4	257	189	59	263	77.4	2	M	1	1	3	1	2	1	1	0	D	0	1	0	1	1	0	0	0	0
N	20	1	78	22.49134948	130	64	35	4.1	113	35	1.8	10.1	211	143	43	115	77	2	M	1	2	3	1	1	1	1	0	D	0	1	1	0	0	0	0	0	0
N	20	1	86	23.14049587	146	87	45	3.5	108	23.1	1.2	14.8	272	119	27	81	75.8	2	M	1	2	3	3	1	2	1	0	D	0	1	0	0	0	0	1	0	0
N	20	2	80	25.33333333	157	89	20	4	128	12	0.6	12.3	179	142	40	133	75.4	1	F	2	2	3	2	1	1	1	0	D	0	1	0	0	1	0	0	0	0
N	20	1	74	19.53125	127	62	20	3.8	141	27.7	0.7	9.8	168	129	35	94	75.2	1	M	1	2	3	2	1	1	1	0	D	0	0	0	1	0	0	0	0	1
N	10	2	44	25.2493372	157	93	65	3.1	345	15.8	0.9	15	273	323	40	1046	73.8	4	M	1	1	3	1	1	1	1	0	D	0	1	1	0	0	0	0	0	0
N	14	7	65	25.390625	219	117	35	4.5	260	12.8	0.5	18	150	169	62	168	73.4	2	M	1	2	3	2	2	1	1	0	D	0	0	1	1	0	0	0	0	0
N	20	2	77	27.81588173	130	70	35	4.2	175	19	0.6	14.8	278	151	45	164	73.2	2	M	1	2	3	2	1	2	1	0	D	1	1	1	1	0	0	0	0	0
N	20	9	58	20.79672989	162	116	60	3.9	121	17.8	0.6	13.9	208	167	69	125	73	4	F	1	1	1	2	1	1	1	1	D	0	1	0	0	0	1	0	0	0
N	10	3	63	24.4646016	211	132	50	4.2	147	10	0.7	13.5	300	215	49	465	73	4	M	1	1	2	3	2	1	1	0	D	0	1	0	0	0	0	0	0	0
N	13	3	64	17.00680272	120	70	35	3.7	315	22.2	0.8	11.3	198	142	51	92	72.6	1	M	1	2	3	1	1	2	1	0	D	0	0	1	1	0	1	0	0	0
N	15	2	64	23.50780533	130	80	35	4.5	136	9.2	0.6	16.2	344	132	38	108	72.4	2	M	1	2	3	2	1	1	1	0	D	1	0	0	1	0	0	0	0	0
N	20	3	39	22.77318641	165	75	35	3.5	90	15	0.7	13	214	139	42	123	72.4	4	F	2	2	3	1	1	1	1	0	D	0	0	0	1	0	0	0	0	0
N	20	1	69	23.42355741	145	92	20	4.4	103	11.7	0.7	13.4	288	142	55	77	71.6	1	F	1	2	3	1	1	1	1	0	D	1	1	0	0	0	0	0	0	0
N	20	0	62	31.22130395	163	112	35	4.4	145	22.5	0.9	14.9	177	161	50	199	71.2	3	M	1	2	3	2	1	1	1	0	D	1	1	0	0	0	0	1	0	0
N	20	1	75	22.82996433	182	109	35	4	130	11.5	0.7	12.7	214	156	47	190	71	2	F	1	2	3	1	1	1	1	0	D	0	1	0	0	0	0	0	0	0
N	20	7	71	24.56747405	150	80	35	4.5	284	17.3	0.9	15.3	187	157	36	252	70.6	1	M	1	1	3	3	2	2	1	0	D	0	0	1	0	0	0	0	0	0
Y	14	5	69	21.383942	131	90	75	4.1	104	30.1	1	12.2	111	122	38	68	70.4	1	M	1	2	3	1	1	1	1	0	D	0	0	0	0	0	0	0	0	0
N	0	7	57	29.27099403	155	113	50	4.1	114	9.4	0.6	12.6	183	148	60	88	70.4	4	F	1	1	1	1	1	2	2	0	D	0	1	0	0	1	0	0	0	0
Y	12	6	68	25.60553633	165	74	60	4.2	96	16	1	15	174	142	55	86	69.8	3	M	1	2	3	1	1	1	1	0	D	1	0	0	0	0	0	1	0	0
N	20	2	60	26.57312925	160	90	35	4.4	233	10.4	0.7	18.5	219	174	53	257	69.6	1	M	1	2	3	2	1	1	1	0	D	1	1	0	1	1	0	0	0	0
N	9	9	70	31.14186851	167	100	75	4.4	126	17.7	0.8	15	338	140	54	84	69.2	2	M	1	1	3	1	3	1	1	0	D	0	1	1	0	0	0	0	0	1
N	8	7	69	22.98539751	157	98	60	3.9	113	16.4	1.1	13.9	199	163	31	315	69	4	M	1	2	3	1	3	1	2	0	D	0	1	0	0	0	0	0	0	0
N	20	1	75	28.39372634	140	80	35	4.3	122	15.3	0.9	14.2	161	133	52	63	68.4	1	M	1	1	3	2	1	2	1	0	D	0	0	1	0	0	0	0	0	0
N	20	1	70	27.04164413	174	96	35	4.5	160	9.2	0.7	14.2	232	135	48	96	67.8	1	M	2	1	3	1	1	1	1	0	D	0	0	1	1	1	0	0	0	0
N	20	1	86	23.30668005	148	73	20	3.5	194	11.2	0.8	12.9	155	116	38	51	67.8	3	M	1	1	3	2	1	2	1	0	D	0	0	0	0	0	0	0	0	0
Y	9	17	78	22.49134948	167	86	45	3.9	102	12.2	0.7	15.2	370	175	44	317	67.6	2	M	2	2	3	2	1	1	2	0	D	0	0	0	0	0	0	0	0	0
N	7	10	58	25.390625	156	92	20	3.9	143	12.1	0.8	16.4	185	150	62	106	66.8	4	M	1	2	1	1	1	1	1	0	D	0	0	0	1	0	0	0	0	0
N	9	7	65	20.57613169	155	80	35	4.4	138	15.2	0.8	12.3	295	158	53	192	66.6	2	F	1	1	3	2	1	1	1	0	D	0	0	0	0	1	0	0	0	0
N	7	3	83	23.33546614	185	100	55	4.4	128	17.2	0.8	15.5	218	145	39	197	66.6	2	M	1	1	3	1	1	1	1	0	D	0	1	0	0	0	0	0	0	0
N	15	2	83	24.97398543	131	84	85	3.8	149	17.3	0.6	12.2	244	141	59	77	66.6	2	F	1	2	3	3	1	1	1	0	D	0	0	0	0	0	0	1	0	1
N	20	21	74	19.6311176	111	77	50	3.7	265	13.8	0.6	9.2	473	145	55	119	66.2	4	F	1	1	0	3	3	1	2	0	D	0	0	0	0	0	1	0	0	0
Y	14	3	74	17.50638983	158	87	35	3.7	144	12.2	0.9	13.3	118	117	41	52	65.6	2	M	1	1	3	1	2	1	1	0	D	1	0	1	0	0	0	0	0	0
N	20	7	65	28.08163265	140	90	20	4.4	93	15.4	0.7	14.9	200	135	31	193	65.4	1	M	1	1	3	2	2	1	1	0	D	0	0	0	0	0	0	0	0	0
N	12	8	54	17.36044134	166	77	50	4.6	180	15.1	0.5	13	305	184	106	67	64.6	4	F	1	1	1	1	1	1	2	0	D	0	1	1	0	0	0	0	0	0
N	7	6	67	25.390625	151	78	45	4.3	187	18.6	0.8	14.6	208	130	45	102	64.6	4	F	1	2	3	1	1	1	1	0	D	0	1	0	0	0	0	0	0	0
N	13	7	66	24.22145329	145	86	35	3.7	107	13.8	0.7	13.1	192	149	60	131	62.8	2	M	1	1	1	2	1	1	1	0	D	0	1	0	0	0	0	0	0	0
N	20	22	58	26.29757785	140	70	35	3.9	138	21.9	0.6	15.4	166	120	43	78	61.4	4	M	1	2	1	1	3	1	1	0	D	0	1	1	0	0	0	0	0	0
N	20	1	59	20.28479857	197	114	35	4.6	100	21.6	0.7	12.4	261	154	75	94	60.2	4	F	1	2	1	2	1	1	1	0	D	0	1	0	0	0	0	0	0	0
N	14	4	70	36.7901662	190	108	45	4.4	102	10.3	0.5	14.9	226	119	33	131	59.8	2	F	1	2	3	2	1	1	1	0	D	0	0	0	0	0	1	0	0	0
N	13	6	86	23.4375	153	84	50	4.4	206	18.5	1.8	12.7	215	144	53	159	59.2	3	F	2	2	3	2	1	1	1	0	D	0	1	0	0	0	0	0	0	1
N	9	5	69	25.39343112	161	90	75	4.2	216	12.3	1.1	14.1	267	110	32	95	59	2	M	1	2	3	2	1	1	1	0	D	0	0	1	0	0	1	0	0	0
N	5	16	51	29.03777513	215	115	50	4	185	29.2	0.7	12.5	256	133	45	148	58.4	5	F	1	1	1	2	1	1	2	1	D	0	1	1	0	0	0	0	0	0
Y	8	9	85	25.390625	187	87	35	3.8	283	15.1	0.8	14	339	165	46	304	58.2	2	M	1	1	3	1	1	1	1	0	D	1	1	1	0	0	0	0	0	0
N	20	4	80	23.62444749	142	73	45	3.8	121	11	0.6	11.7	297	136	43	174	58.2	1	F	1	2	3	2	1	1	1	0	D	0	1	1	0	0	0	0	0	0
Y	7	8	68	36.05191476	140	83	35	4.2	256	18.5	1	14.4	189	119	43	90	58	4	F	2	1	3	2	1	1	1	1	D	0	1	0	0	0	0	0	0	0
N	9	6	71	26.2226847	160	90	60	3.9	194	10.3	0.7	12.5	228	115	42	76	57.8	2	M	1	1	3	3	3	1	1	0	D	1	0	0	0	1	1	0	0	0
Y	15	4	75	19.605192	213	109	20	4.2	105	21.6	1.1	13.6	175	128	53	88	57.4	4	M	1	2	1	1	1	1	1	0	D	1	0	0	1	0	0	0	0	0
N	13	6	69	23.87511478	137	64	60	4	124	21.2	0.8	13.1	229	111	41	64	57.2	2	M	1	2	3	1	1	1	1	0	D	1	0	0	0	0	0	0	0	0
N	20	2	77	24.09297052	140	80	35	4.1	161	21.7	1.2	13.6	172	123	50	81	56.8	1	M	1	1	3	3	3	1	1	0	D	0	0	0	0	1	0	0	0	0
N	20	1	77	22.95908766	146	82	75	3.9	261	18.4	0.7	17.3	319	111	37	87	56.6	2	M	1	1	3	1	1	1	1	0	D	0	1	1	0	0	0	1	0	0
N	20	1	61	25.29937595	155	82	20	4.2	57	18.2	1.1	14.3	221	111	36	92	56.6	2	M	1	2	3	2	1	1	1	0	D	0	1	1	1	0	0	0	0	0
N	20	2	60	23.03004535	150	75	35	3.7	145	21.5	0.8	12.3	300	135	50	163	52.4	1	M	1	2	3	2	1	1	1	0	D	0	1	0	0	1	0	0	1	0
N	9	7	52	26.17519452	178	91	35	4.3	202	16.3	0.8	13.6	201	143	53	191	51.8	2	M	1	1	3	2	1	1	1	0	D	0	0	1	0	0	1	0	0	0
N	6	7	72	27.54820937	170	77	80	4.2	119	23.5	0.8	10.8	142	114	54	41	51.8	4	M	1	2	3	2	1	1	1	1	D	0	0	0	0	0	1	1	0	0
N	14	2	81	26.98961938	113	56	60	4.6	125	15.6	1.1	13.1	203	92	28	61	51.8	2	M	1	1	3	2	2	1	1	0	D	0	1	1	0	1	0	0	0	0
N	20	1	58	20.44913742	186	100	35	4.3	179	18.2	1	14.3	275	112	43	87	51.6	1	M	1	1	3	2	1	1	1	0	D	1	0	0	0	0	0	0	0	0
N	3	17	85	17.77777778	157	75	50	3.2	118	9.9	0.5	11.2	259	101	37	67	50.6	3	F	1	1	3	2	1	1	2	0	D	0	0	0	0	1	0	0	0	1
N	20	10	78	18.04270106	210	108	50	4	158	17.3	0.8	13.7	132	98	37	53	50.4	4	M	1	2	1	1	1	1	1	0	D	0	1	0	1	0	0	1	0	0
N	20	2	65	26.02758248	118	82	35	4.3	95	17.3	0.7	14.6	174	116	44	112	49.6	2	M	1	2	2	3	3	1	1	0	D	1	1	0	0	0	0	0	0	0
N	20	3	69	25.59373706	143	96	50	3.9	117	23.4	0.6	12.6	262	108	31	140	49	4	M	1	1	3	1	1	1	1	0	D	0	1	0	0	0	0	0	0	0
N	8	3	78	24.97398543	115	67	70	3.2	143	12.8	0.7	9.4	341	91	26	85	48	3	F	1	1	3	1	1	1	1	0	D	1	1	1	0	0	0	0	0	0
N	20	0	77	23.4375	110	60	35	3.8	158	11.9	0.9	14.5	182	101	37	81	47.8	2	M	1	1	3	2	1	2	1	0	D	0	1	0	0	0	0	0	0	0
N	20	1	64	23.50780533	117	73	45	4.4	124	11.5	0.8	15.3	285	122	46	145	47	1	M	1	2	3	2	2	1	1	0	D	1	1	0	1	0	0	0	1	0
N	14	1	70	26.21882086	150	76	60	4.1	249	14.6	0.9	13.1	170	116	40	146	46.8	2	M	1	1	3	2	2	1	1	0	D	0	0	1	0	0	1	0	0	0
N	20	5	66	25.82644628	169	90	35	4.4	170	16	0.7	13.7	127	95	34	78	45.4	2	M	1	2	3	3	3	1	1	0	D	0	1	1	0	0	0	0	0	0
Y	9	2	81	22.49134948	203	101	80	4.5	142	20.9	1	12.3	213	97	37	78	44.4	4	M	1	1	3	1	1	1	1	0	D	1	1	1	0	0	0	1	0	0
Y	8	7	79	22.22222222	116	68	45	3.8	113	16	0.9	10	181	90	31	77	43.6	2	F	1	2	3	2	1	1	1	0	D	0	1	0	0	0	0	0	0	0
Y	5	2	66	21.875	164	101	50	3.7	110	12.8	0.7	14.4	276	95	42	52	42.6	4	F	1	1	1	2	1	1	1	1	D	1	1	0	0	1	0	0	0	0
N	9	5	37	22.48132907	124	79	50	3	124	27.8	1.2	11.4	206	366	12	1564	41.2	5	F	1	1	3	3	3	1	2	1	D	0	1	0	1	0	0	0	0	0
N	20	2	69	25.5588462	143	123	50	4.3	168	16.9	0.6	14.6	140	95	38	95	38	2	F	1	2	1	2	1	1	1	0	D	0	0	0	0	0	0	0	0	0
N	10	1	81	22.22222222	139	84	35	4.4	203	12.7	0.6	12.1	231	116	36	246	30.8	4	F	1	2	3	2	1	1	1	0	D	0	1	1	0	0	0	0	0	0
N	20	2	54	19.37919743	166	87	35	5.3	158	11.5	0.9	14.7	239	83	44	65	26	1	M	1	1	3	1	1	1	1	0	D	0	0	0	1	0	0	0	0	0
N	20	2	80	27.02580965	120	79	50	4.6	104	20	0.9	13.9	123	106	51	148	25.4	1	F	1	2	3	1	1	1	1	0	D	0	1	0	0	1	0	0	0	0
Y	7	12	74	20.76124567	142	75	75	4.3	96	22.5	1.1	14.2	182	107	28	296	19.8	3	M	1	1	3	1	1	1	1	0	D	0	0	0	0	1	1	0	0	1
N	20	1	59	26.57312925	90	50	65	4	176	25.8	1.4	11.7	242	93	53	127	14.6	2	M	1	1	3	2	1	1	1	0	D	1	1	0	0	0	0	0	0	0
N	9	7	74	22.49134948	168	77	35	3.9	111	19.3	0.5	14	138	142	32	480	14	1	M	1	2	3	2	2	1	1	0	D	0	1	0	1	0	0	0	0	0
N	8	2	70	27.6816609	130	78	35	3.9	99	18.1	1	14.6	214	83	40	153	12.4	4	M	1	1	3	2	1	1	2	1	D	1	1	0	1	0	0	1	0	0
Y	11	3	69	23.91883029	155	78	35	4.4	199	13.6	0.7	13.2	236	63	35	97	8.6	2	M	1	1	3	1	1	1	1	0	D	1	1	1	0	0	0	0	1	0
N	15	7	49	21.46915048	166	94	35	3.8	124	6.1	0.5	11.7	77	81	51	109	8.2	4	M	1	1	1	2	1	1	1	1	D	0	1	0	1	0	0	0	0	0
N	20	2	64	27.73229978	124	70	35					5.9		149	39	1656		1	M	1	2	3	2	1	1	1	0	D	0	1	0	0	0	0	0	0	0
N	9	1	98	23.30905307	158	85	35	4.4	158	17	0.6	10.9	288	233	59	131	147.8	4	F	1	1	3	1	1	1	1	0	I	0	1	0	0	0	0	0	0	1
N	10	3	97	21.40309156	157	74	35	3.8	175	20.2	0.9	10.1	112	198	47	170	117	4	F	1	1	3	1	1	1	1	0	I	0	1	0	0	0	1	0	0	1
N	20	1	95	26.12494933	134	65	50	4	116	18.8	1.3	7.6	274	110	31	116	55.8	1	F	1	2	3	3	3	1	1	0	I	0	1	0	0	0	0	0	0	0
N	9	6	95	24.4646016	147	84	50	4.2	141	21.4	0.7	14.2	268	247	57	108	168.4	5	F	1	1	3	2	1	1	1	1	I	0	1	0	0	0	0	0	0	0
N	20	1	93	24.97398543	187	83	35	4.1	191	18.3	1.1	13.3	196	239	57	127	156.6	5	F	1	1	3	1	1	1	2	0	I	0	1	0	0	0	0	0	0	1
N	10	5	93	18.64534404	141	63	35	3.7	105	21.4	0.9	13.4	105	111	37	67	60.6	1	M	1	2	3	3	3	1	2	0	I	0	0	0	0	0	0	0	0	0
N	20	1	92	19.11111111	143	76	50	3.8	255	13.9	0.9	13	90	166	47	111	96.8	2	F	1	1	3	2	1	2	1	0	I	1	1	0	0	0	0	0	0	0
N	14	5	92	28.88888889	177	103	50	4.2	99	22.7	1	13.8	325	290	60	247	180.6	3	F	1	2	3	1	1	1	1	0	I	1	0	0	0	0	0	0	0	0
N	12	10	92	21.40309156	180	92	35	4	201	22.5	0.8	11	211	139	49	85	73	3	F	1	1	2	1	2	1	1	0	I	0	1	0	0	1	0	0	0	0
N	8	5	92	22.22222222	150	80	45	3.7	103	13.6	0.7	11.4	322	249	58	133	164.4	2	F	1	1	3	2	1	2	1	0	I	0	0	0	0	0	0	0	0	1
N	20	0	91	19.53125	160	80	35	3.3	106	10.3	0.6	12.8	142	184	39	91	126.8	2	F	1	2	3	1	1	1	1	0	I	0	1	0	0	0	0	0	0	1
N	20	1	91	17.14677641	140	80	35	3.6	95	17.5	0.7	13.8	233	207	61	49	136.2	4	F	1	2	3	2	1	1	1	0	I	0	1	0	0	0	0	0	0	0
N	4	12	91	20.81165453	100	66	35	3.5	151	42.2	1	14.5	347	176	43	86	115.8	4	F	1	2	3	1	1	1	1	0	I	0	1	0	1	1	0	0	0	1
N	20	1	91	20	190	88	50	3.7	133	13.4	0.8	11.4	233	191	51	82	123.6	3	F	2	2	3	2	1	1	1	1	I	1	1	0	0	0	0	0	0	0
N	9	8	91	22.03172568	183	94	35	3.9	127	22.9	0.5	14	256	230	71	73	144.4	3	F	1	2	2	2	3	1	2	0	I	0	1	0	0	0	0	0	0	0
N	10	1	91	20	140	80	35	3.9	201	13.1	0.8	12.7	106	182	50	138	104.4	0	F	1	1	3	2	1	2	1	0	I	0	1	0	0	0	0	0	0	0
N	10	8	90	20.81165453	118	72	20	4.2	238	39	1.6	10.8	265	287	48	180	203	4	F	1	1	3	1	1	1	1	0	I	0	1	1	0	0	0	0	0	0
Y	11	5	90	21.64127424	178	107	60	4	150	10.9	0.6	14.8	323	179	56	87	105.6	4	F	1	1	3	1	1	1	2	0	I	0	1	0	0	0	0	0	0	0
N	8	1	90	22.03856749	169	104	35	3.8	110	13.7	0.7	12	200	158	36	109	100.2	4	M	1	2	3	2	1	1	2	1	I	0	1	0	0	0	0	0	0	0
N	20	1	90	20.81165453	184	76	60	4	227	30.8	1.7	5.7	273	131	45	141	57.8	2	F	2	1	3	3	3	1	1	0	I	0	1	0	0	0	1	0	0	0
Y	7	1	90	20	179	69	50	3.6	86	14.4	1	14.1	140	162	42	90	102	3	F	1	2	3	2	2	1	2	0	I	0	1	0	0	0	0	0	0	1
Y	4	12	90	21.875	115	65	35	3.9	149	19.2	1.5	14.4	170	168	35	112	110.6	4	M	1	1	3	1	3	1	2	0	I	1	0	0	0	0	0	0	0	1
Y	8	2	89	23.38868656	200	106	35	3.7	461	32.2	1.6	12	260	230	66	95	145	3	M	1	2	3	2	2	1	1	0	I	0	1	1	0	0	0	0	0	0
N	13	3	89	31.21748179	146	58	20	3.9	162	17.2	0.7	11.8	198	155	53	193	63.4	0	F	1	2	0	3	3	1	1	0	I	0	1	0	0	0	0	0	0	0
N	14	1	89	26.51180407	184	99	35	4.4	113	15.9	0.7	13.6	213	142	44	141	69.8	1	M	1	1	3	1	2	1	1	0	I	1	0	0	0	0	0	0	0	0
N	20	1	89	17.578125	175	94	50	3.9	144	31.9	0.8	9.8	205	124	49	78	59.4	4	F	1	2	0	3	3	1	1	0	I	0	1	0	0	0	0	0	1	0
N	19	3	89	20.51913409	210	114	35	3.9	135	29.1	0.9	12.6	179	173	52	51	110.8	4	M	1	1	3	1	3	1	1	0	I	0	1	0	0	0	0	0	0	0
Y	8	6	89	16.88888889	183	114	35	4.3	144	28.4	0.7	16.1	211	170	87	69	69.2	4	F	1	1	3	2	1	1	1	1	I	0	1	0	0	0	0	0	0	0
N	20	4	89	21.23057202	175	98	65	4.3	154	13	0.5	15.3	259	245	87	57	146.6	3	F	1	2	3	2	1	2	1	0	I	0	0	0	0	0	0	0	0	0
Y	0	77	88	15.06574142	194	84	50	3.1	105	17.8	0.5	12.1	254	200	60	78	124.4	3	F	1	2	3	3	3	1	2	0	I	0	1	1	0	0	0	0	0	1
N	10	7	88	24.44444444	138	68	35	3.6	97	11.9	0.8	12.1	297	166	53	112	90.6	4	F	1	2	3	2	1	1	1	0	I	0	1	1	0	0	0	0	0	0
Y	3	24	88	17.77777778	165	86	75	3.7	175	17.2	0.9	10.4	138	154	51	101	82.8	4	F	1	2	3	2	3	1	2	0	I	0	0	0	0	0	0	0	0	0
N	20	0	88	21.45726808	158	78	35	3.4	94	13.2	0.6	12.8	228	219	59	96	140.8	1	M	1	2	3	2	1	1	1	0	I	0	1	0	0	0	0	0	0	0
N	20	1	88	22.265625	156	66	35	3.9	125	25	1.5	13.2	277	204	37	168	133.4	2	F	1	1	3	2	1	1	1	0	I	1	0	0	0	0	0	1	0	0
N	20	2	88	20.81165453	158	72	35	3.8	104	19.9	0.5	12.3	281	216	51	186	127.8	2	F	1	2	3	2	1	1	1	0	I	0	0	0	0	0	0	0	0	0
Y	7	5	88	26.66666667	167	92	50	3.8	146	27	0.7	13.4	246	276	68	87	190.6	5	F	2	2	3	1	1	1	1	0	I	0	1	0	0	0	0	0	0	0
N	20	0	88	28.90625	140	70	20	4.3	131	14.6	0.6	13.7	192	182	36	92	127.6	1	M	1	1	3	2	1	1	1	0	I	0	1	0	0	0	0	0	0	0
N	9	4	88	25.96952909	163	74	45	4	104	15.5	0.5	13.1	173	153	59	89	76.2	3	F	1	2	3	2	2	1	1	0	I	0	1	0	0	1	0	0	0	1
Y	13	4	88	25.47666009	187	83	20	4.4	116	30.9	0.9	13.7	208	215	67	109	126.2	4	F	1	1	3	2	1	1	1	0	I	0	0	0	0	0	0	0	0	0
N	20	4	87	22.22222222	140	90	45	3.9	188	20.3	0.6	11.9	324	199	38	270	107	3	F	1	2	3	2	1	2	1	0	I	1	0	1	0	0	0	0	0	1
Y	9	1	87	17.77777778	172	69	50	3.9	116	27.6	1	10.7	194	161	29	150	102	2	F	1	2	3	1	2	1	2	0	I	0	1	1	0	0	0	0	0	1
N	12	5	87	21.77777778	175	90	60	4.2	224	12.1	0.6	13.3	251	187	46	141	112.8	1	F	1	2	3	1	1	1	1	0	I	0	1	1	0	0	0	1	0	0
N	15	36	87	17.77777778	162	89	35	4.4	235	13	0.6	12.6	199	172	51	145	92	3	F	1	2	0	3	2	1	1	0	I	0	1	1	0	0	0	0	0	0
N	10	10	87	17.77777778	80	40	35	3.5	225	56.3	3.6	12	208	108	37	178	35.4	5	F	1	2	0	3	2	1	2	1	I	1	1	1	0	0	0	0	0	0
N	9	2	87	23.183391	143	83	55	4	98	16.3	1	12.8	170	165	49	51	105.8	3	M	2	2	3	1	1	1	1	0	I	0	0	0	0	0	0	0	0	0
N	20	2	87	28.88888889	159	75	20	4.1	147	13.1	0.8	12.5	234	184	57	147	97.6	3	F	1	2	3	2	2	1	1	0	I	0	0	0	0	0	0	0	0	0
N	20	1	87	20.76124567	120	71	35	3.3	88	19.3	0.8	12.8	166	178	40	75	123	1	M	1	2	3	2	1	1	1	0	I	0	1	0	0	0	0	0	0	0
N	17	3	87	22.30935641	150	80	20	4.2	111	22.7	0.7	13.1	298	203	54	157	117.6	1	M	1	2	3	1	1	1	1	0	I	0	0	0	0	0	0	0	0	0
Y	13	2	87	20	153	46	50	3.1	123	30.8	0.7	11.5	205	226	31	108	173.4	2	F	1	2	3	1	1	1	2	0	I	0	0	0	0	0	1	0	0	1
N	20	1	87	20	154	92	35	4.2	157	16.6	0.6	14.5	221	198	38	112	137.6	1	F	1	2	3	1	2	1	1	0	I	0	1	0	0	0	0	0	0	0
N	17	1	87	20.40816327	120	80	45	4.3	102	13.3	0.7	12.1	250	179	56	49	113.2	4	F	1	2	3	1	1	2	1	0	I	0	1	0	0	0	0	0	0	0
N	3	1	87	24.97398543	170	105	50	4.3	98	16.5	0.9	13.3	222	141	59	56	70.8	5	F	1	2	3	2	1	1	2	1	I	0	1	0	0	0	0	0	0	0
N	19	3	87	19.22337562	120	80	45	3.7	155	14.1	0.6	13.8	136	172	44	74	113.2	3	F	1	2	2	2	3	2	1	0	I	0	1	0	0	0	0	0	0	1
N	20	7	86	18.73048907	130	70	45	3.4	216	24.5	1.1	10.4	201	121	25	119	72.2	4	F	1	1	3	3	3	1	1	0	I	1	1	1	0	0	1	0	0	0
N	6	3	86	27.05515088	118	74	35	4.4	172	38.4	1.8	13.1	267	159	51	98	88.4	4	F	1	2	3	1	1	1	2	0	I	0	1	1	0	0	0	0	0	0
Y	11	1	86	23.72528616	160	100	75	3.9	215	22.1	0.9	13.2	249	167	53	41	105.8	3	F	1	1	3	1	1	1	1	0	I	0	1	1	0	1	0	0	0	0
Y	13	1	86	20.06920415	172	88	75	4.2	111	19.1	0.6	14.5	159	179	69	103	89.4	2	M	1	2	2	1	1	1	1	0	I	0	0	0	0	0	1	0	0	0
N	13	4	86	22.03856749	180	110	35	3.7	95	26.4	1.1	12.6	144	225	55	92	151.6	2	M	1	2	3	3	2	1	1	0	I	0	1	0	0	0	0	0	0	0
Y	9	1	86	20.2812331	192	75	20	4	109	30	1.1	13.1	393	203	41	68	148.4	4	M	1	2	3	2	2	1	1	0	I	0	1	0	0	0	0	1	0	0
N	10	0	86	21.64412071	128	72	35	4.4	125	19.7	0.9	13	274	187	47	255	89	2	F	1	2	3	1	1	2	1	0	I	0	0	0	0	0	0	0	0	0
N	9	2	86	24.52434635	106	68	60	3.6	101	28.8	1.5	13.8	114	90	36	101	33.8	2	M	1	1	3	2	2	1	1	0	I	0	0	0	0	0	0	0	0	0
N	9	2	86	19.95935549	160	90	35	3.3	107	36.1	2.3	10.1	182	93	28	76	49.8	3	M	1	2	3	1	1	1	1	0	I	0	0	0	0	0	0	0	0	0
N	20	0	86	25.39343112	160	80	35	4	106	15.7	0.8	13.8	131	200	54	93	127.4	1	M	2	2	3	2	1	1	1	0	I	0	1	0	0	0	0	0	0	0
N	20	3	86	20	140	80	60	3.8	94	16.4	1.1	10.7	346	136	27	81	92.8	4	F	1	2	3	1	1	1	1	0	I	1	1	0	0	0	0	0	0	0
N	20	1	86	27.55102041	160	60	35	4.1	125	23.8	0.6	13.7	280	206	67	100	119	1	F	1	2	3	1	3	2	1	0	I	0	1	0	0	0	0	0	0	0
N	9	7	86	26.48553975	130	60	35	4.1	109	23.5	0.6	13.6	266	276	77	98	179.4	4	F	1	1	3	1	1	1	1	0	I	1	0	0	0	0	0	0	0	1
N	8	12	86	22.76943835	176	80	50	3.6	123	26.2	1.2	11.5	183	163	40	83	106.4	4	F	1	2	3	2	1	2	2	1	I	0	1	0	0	0	0	0	1	0
Y	9	5	86	25.71166208	159	82	60	3.6	163	18.6	1	11.7	258	167	74	74	78.2	3	M	1	1	3	2	1	1	1	0	I	0	1	0	0	0	0	0	0	0
N	13	13	86	20	217	114	50	4.2	104	11.9	0.7	14	321	206	85	114	98.2	4	F	1	2	2	2	1	1	1	0	I	0	1	0	0	0	0	0	0	1
N	12	1	86	19.53125	150	80	35	4.4	138	13.4	0.6	12.7	234	201	50	52	140.6	3	F	2	2	2	2	1	1	1	0	I	0	0	0	0	0	0	0	0	0
N	12	7	86	23.4375	192	97	35	4.3	100	18.7	1	11.3	268	226	50	126	150.8	3	F	1	2	3	3	2	1	1	0	I	1	1	0	0	0	0	0	0	0
Y	14	1	85	29.75778547	98	60	50	3.8	436	18.3	1.3	13.2	156	184	26	296	98.8	5	M	1	2	3	2	1	2	1	0	I	0	1	1	0	0	0	0	0	0
N	20	1	85	15.37777778	204	102	35	2.5	345	36	2.2	5.8	365	199	53	103	125.4	3	F	1	2	3	2	1	1	1	1	I	0	1	1	0	0	0	0	0	0
N	9	7	85	24.14151925	136	82	60	4.1	134	19.5	0.8	14.6	258	234	31	367	129.6	3	F	1	1	3	2	1	1	1	0	I	0	1	1	0	0	0	0	0	1
N	20	1	85	29.0486565	110	70	35	3.8	113	24	1.4	12.9	161	263	59	100	184	2	F	1	1	3	2	1	2	1	1	I	0	0	1	0	0	0	0	0	1
N	17	4	85	20.77562327	160	100	35	4.2	100	15.2	0.8	11.7	168	156	39	150	87	2	F	2	2	3	1	1	1	1	0	I	0	1	0	0	0	0	0	0	0
Y	1	19	85	21.2244898	210	100	45	3.8	122	13.8	1	13.5	156	135	39	68	82.4	4	M	1	2	3	2	1	1	1	1	I	0	0	0	0	0	0	0	0	0
Y	9	3	85	23.87511478	164	89	60	4.2	156	23.8	0.9	16.2	170	204	54	129	124.2	1	M	1	1	3	1	1	1	1	0	I	0	1	0	0	0	0	0	0	0
N	20	8	85	24.22145329	140	70	35	4.2	96	13.1	0.9	15.2	233	171	44	194	88.2	1	M	1	1	3	1	2	2	1	0	I	0	1	0	0	0	0	0	0	0
N	20	2	85	19.02497027	155	83	20	4.3	104	14.3	0.6	13.4	203	254	46	157	176.6	2	F	1	1	3	2	1	1	1	0	I	0	1	0	1	0	0	0	0	0
N	20	0	85	21.484375	170	100	20	4.4	126	25.3	0.8	14	140	174	45	78	113.4	2	M	1	2	3	2	1	1	1	0	I	0	1	0	0	0	1	0	0	0
N	9	3	85	23.62444749	149	73	35	3.8	140	17.2	0.8	13.8	189	162	33	125	104	3	F	1	1	3	3	1	1	1	0	I	0	1	0	0	0	0	0	0	0
Y	8	56	85	16.79421769	185	95	35	4.2	96	14.3	0.7	11.8	182	144	43	75	86	4	M	1	2	2	2	1	1	1	0	I	0	0	0	0	0	0	0	0	0
N	20	1	85	22.00596606	158	68	35	3.4	110	13.7	1	10.1	288	164	57	79	91.2	4	F	1	2	2	2	1	1	1	0	I	0	0	0	0	0	0	0	0	1
N	9	3	85	25.72103221	169	70	30	3.1	95	66.2	1.8	10.6	270	116	42	71	59.8	2	F	1	2	3	2	1	1	1	0	I	0	1	0	0	0	0	0	0	0
N	0	5	85	20.40816327	155	101	35	4	113	20.2	0.6	12.9	144	121	51	62	57.6	4	F	1	2	3	2	1	1	2	0	I	0	0	0	0	0	0	1	0	0
N	20	8	85	21.8299522	148	86	35	3.7	138	7.7	0.7	11.3	258	160	40	151	89.8	3	M	1	2	3	1	1	1	1	0	I	0	1	0	0	0	0	0	0	1
N	20	2	85	20.504934	150	70	60	3.6	98	19.3	0.6	11.1	260	194	63	114	108.2	2	F	1	2	3	2	1	1	1	0	I	1	1	0	0	0	0	0	0	0
N	20	2	85	24	117	63	60	3	103	15.4	1.1	11.9	178	207	38	183	132.4	2	F	1	2	3	3	3	1	1	0	I	0	1	0	0	0	0	0	0	0
N	20	2	85	24.67105263	160	79	65	3.9	108	24.8	0.9	10.3	182	168	46	247	72.6	2	F	1	2	3	1	1	1	1	0	I	0	0	0	0	0	0	0	0	0
Y	9	11	85	21.484375	167	70	65	3.3	92	18.4	0.9	12.2	173	189	46	90	125	3	M	2	2	3	2	2	1	1	0	I	0	1	0	0	0	1	0	0	0
N	5	5	85	19.02497027	154	72	60	4.7	122	8.8	0.3	14.1	390	209	54	132	128.6	4	F	2	2	3	2	1	1	1	1	I	0	0	0	0	0	0	0	0	0
N	9	7	84	24.86395196	155	82	20	4.2	194	20.7	0.9	13.5	247	154	61	101	72.8	1	F	1	1	3	2	2	1	1	0	I	0	1	1	0	1	0	0	0	0
N	20	1	84	23.4375	141	83	35	3.5	177	22.4	0.9	12.3	253	128	42	102	65.6	2	M	2	2	3	1	1	1	1	0	I	0	1	1	0	0	0	0	0	0
N	14	1	84	22.03172568	194	96	35	4.3	113	13.6	0.7	12.6	245	235	58	162	144.6	1	F	1	2	3	2	1	1	1	0	I	0	1	0	0	0	0	0	0	0
N	13	9	84	21.64412071	150	70	60	3.7	118	24	1	10.7	272	159	53	92	87.6	3	F	1	1	3	2	1	2	1	1	I	1	1	0	0	0	0	0	0	0
Y	6	12	84	20	110	60	35	3.9	177	13.4	0.4	10.4	188	137	57	70	66	5	F	1	2	3	1	1	1	1	0	I	1	1	0	0	0	0	0	0	0
N	14	4	84	22.22222222	185	89	35	3.3	173	30.1	1	8.5	270	117	39	65	65	1	F	1	2	2	2	1	1	1	0	I	0	1	0	0	0	0	0	0	1
N	14	4	84	22.64086462	130	80	40	4.3	108	24.3	0.8	13.6	262	196	41	180	119	2	F	1	1	3	1	1	2	1	0	I	1	1	0	0	0	0	0	0	0
N	20	2	84	15.21997622	150	83	20	4.4	112	36	1.2	12.3	232	203	53	130	124	1	F	1	2	3	1	1	1	1	0	I	0	0	0	0	0	0	1	0	0
N	10	7	84	20	155	93	45	3.8	155	15.1	0.6	13.2	287	201	38	140	135	3	F	1	2	3	2	1	1	1	0	I	0	0	0	0	0	0	0	0	0
N	10	0	84	22.14532872	134	64	20	3.5	90	16.4	0.9	10.1	228	151	31	119	96.2	3	M	1	2	3	1	1	1	1	0	I	0	0	0	0	0	1	0	0	0
N	10	3	84	20.88888889	116	71	60	4.1	197	39	1.6	12	233	104	57	80	31	3	M	1	2	3	2	1	1	1	0	I	1	1	0	1	0	0	0	0	0
N	14	2	84	21.8299522	130	60	20	3.9	190	14	0.8	12.4	208	133	48	123	60.4	1	F	1	2	3	3	2	2	1	0	I	0	1	0	0	1	0	0	0	0
Y	9	5	84	17.4817898	172	98	50	4.3	108	13.4	0.2	14.4	248	249	66	39	175.2	4	F	1	2	3	1	1	1	2	0	I	0	0	0	0	0	0	0	0	0
N	20	1	84	16	158	99	35	3.8	134	23.5	0.8	11.8	316	202	57	161	112.8	3	F	1	2	3	1	1	1	1	0	I	0	1	0	0	0	0	1	0	0
N	10	1	84	24.14151925	151	68	50	3	170	20.8	0.8	12.1	168	142	33	248	59.4	4	F	1	2	3	2	1	1	2	0	I	1	1	0	0	0	0	0	0	1
N	17	1	84	20.44444444	124	64	50	3.8	134	16.5	0.5	10.9	268	176	47	64	116.2	5	F	2	1	3	2	1	1	2	1	I	0	1	0	0	0	0	0	0	0
N	9	1	84	22.22222222	150	80	60	3.8	170	21.8	0.8	12.6	315	193	45	89	130.2	2	F	1	2	3	1	1	2	1	0	I	0	1	0	0	0	0	0	0	0
Y	14	3	84	23.30905307	152	80	60	3.8	124	32.4	0.6	13.4	216	179	62	48	107.4	3	F	2	2	3	1	1	1	1	0	I	0	1	0	0	0	0	0	0	0
N	8	1	84	22.49134948	172	82	35	4.1	145	26.6	1.2	12.3	164	141	55	193	47.4	4	M	1	2	3	2	1	1	1	1	I	0	0	0	1	0	0	0	0	0
N	12	3	84	22.89281998	140	80	45	3.8	180	19.3	1	11.8	189	153	35	134	91.2	2	F	1	2	3	2	1	1	1	0	I	0	0	0	0	0	0	0	0	0
N	8	3	84	21.484375	178	88	35	4	125	19.4	0.7	10.3	180	233	58	71	160.8	4	F	1	2	2	1	3	1	2	0	I	0	0	0	0	0	0	0	0	0
Y	7	1	84	24.44444444	182	92	50	3.5	128	14.5	0.6	10.1	187	207	37	73	155.4	4	F	1	2	3	2	1	1	2	1	I	0	1	0	0	0	0	0	0	0
N	12	2	84	20.77562327	145	90	35	4.1	154	10	0.5	12.6	231	196	54	162	109.6	4	F	1	2	3	1	1	1	1	0	I	0	1	0	0	0	0	0	0	1
Y	14	1	84	21.8299522	183	83	35	3.8	132	11.6	0.6	12	172	202	41	79	145.2	4	F	1	1	3	1	1	1	1	0	I	0	1	0	0	0	0	0	0	0
N	5	12	84	31.87728822	178	101	50	3.5	146	5.8	0.5	11.6	232	143	40	59	91.2	4	F	1	2	2	2	1	1	2	1	I	1	1	0	0	0	0	0	0	1
N	12	7	84	19.81784449	100	55	50	3.7	179	19.1	0.7	10.4	392	138	27	81	94.8	3	F	1	1	0	2	1	1	1	0	I	0	1	0	0	0	0	0	0	0
N	8	5	83	15.24157903	187	92	75	4	260	21.3	1.7	9.7	171	167	58	111	86.8	4	M	1	2	3	2	2	1	2	0	I	0	1	1	0	0	0	0	0	0
N	20	15	83	26.66666667	156	96	35	3.1	174	18.6	1.4	13.3	1721	247	40	241	158.8	2	F	2	2	3	3	3	1	1	0	I	1	1	1	0	0	1	0	0	0
N	20	1	83	20.07774787	92	52	20	3.7	369	36.6	1.3	12	201	88	25	174	28.2	0	F	1	2	3	1	2	1	1	0	I	0	1	1	0	0	0	0	0	0
N	20	1	83	24.43518667	168	92	35	4.1	229	30.5	1.4	13.9	300	144	39	167	71.6	4	F	2	1	3	3	3	1	1	0	I	0	1	1	0	0	0	0	0	1
Y	6	10	83	20.02884153	160	70	50	3.9	151	11.6	0.5	12.4	182	170	53	164	84.2	4	F	1	2	2	1	1	1	2	0	I	0	0	1	0	1	0	0	0	0
N	20	3	83	24.97398543	147	72	35	3.2	396	19.4	0.8	13.6	127	214	54	140	132	4	F	1	1	3	1	1	1	1	0	I	0	1	1	0	0	0	0	0	0
N	5	3	83	18.36900337	167	86	50	3.5	94	13.1	0.4	11.5	456	171	65	134	79.2	1	F	1	1	3	2	1	1	2	1	I	0	1	0	0	0	0	0	0	0
Y	12	4	83	27.05515088	126	59	60	4.2	124	17.6	1.1	13.2	345	222	46	169	142.2	4	F	1	1	3	3	3	1	1	0	I	0	0	0	0	0	0	0	0	0
N	20	4	83	26.2226847	164	73	35	3.7	111	12.1	0.6	12.2	207	149	51	69	84.2	4	F	2	2	3	1	1	1	1	0	I	1	1	0	0	0	0	0	0	1
N	0	29	83	21.64127424	161	97	60	4.4	180	19.6	0.8	11.4	255	232	35	123	172.4	4	F	1	2	3	1	1	1	2	0	I	0	1	0	0	0	0	0	0	0
Y	6	2	83	23.87511478	138	78	50	3.9	130	27.9	1.4	10.6	180	134	22	134	85.2	4	M	1	1	3	2	1	2	1	1	I	1	1	0	0	0	0	0	0	0
N	7	5	83	24.8015873	158	98	20	4	122	18.8	0.8	14.1	259	221	41	102	159.6	4	M	1	2	3	1	1	1	1	0	I	0	1	0	0	0	0	0	0	0
N	20	1	83	21.10726644	188	104	20	3.9	92	20.6	1.2	12.9	184	201	37	154	133.2	1	M	1	2	0	1	1	1	1	0	I	0	0	0	1	0	0	0	0	0
N	20	0	83	22.5981405	158	78	75	3.5	109	13.8	0.5	12.1	277	140	55	54	74.2	1	M	1	1	3	1	2	1	1	0	I	1	1	0	0	0	0	0	0	1
N	20	1	83	19.53125	199	106	35	4.3	124	12.6	0.5	12.8	281	163	64	135	72	0	F	1	2	3	2	2	1	1	0	I	0	0	0	1	0	0	0	0	0
N	12	3	83	18.81892431	129	65	50	4	141	15.3	0.9	14.2	145	185	46	109	117.2	0	M	1	1	3	1	2	1	1	0	I	0	0	0	1	0	0	0	0	0
N	20	2	83	22.22222222	178	84	35	4.3	97	9.8	0.6	12.7	253	189	38	218	107.4	2	F	1	1	3	1	1	1	1	0	I	0	0	0	0	0	0	0	0	0
N	9	1	83	24.03460984	140	80	45	3.8	138	11.5	0.6	13.9	240	185	56	107	107.6	2	F	1	2	3	1	2	1	1	0	I	1	1	0	0	0	0	0	0	1
N	7	7	83	22.89281998	163	102	50	4.1	93	13.8	0.7	11.8	196	186	43	116	119.8	5	F	1	2	3	2	1	1	1	1	I	0	0	0	0	0	0	1	0	1
Y	12	3	83	24.97398543	133	64	50	4.2	140	13.9	0.6	12.3	186	149	63	128	60.4	4	F	1	2	2	1	1	1	2	0	I	0	0	0	0	1	0	0	0	1
N	2	20	83	22.89281998	160	95	50	4.3	152	24.1	0.5	12.4	250	201	50	103	130.4	4	F	1	2	3	3	1	1	2	1	I	0	0	0	0	0	0	0	0	0
N	20	7	83	23.51020408	146	77	70	3.6	183	22.3	2.2	9.8	152	104	30	85	57	2	M	1	1	3	3	3	1	1	0	I	0	1	0	0	1	0	0	1	1
N	20	1	83	20	160	87	35	3.8	127	15.5	0.6	11.7	298	146	31	130	89	1	F	1	2	3	2	2	1	1	0	I	0	1	0	0	0	0	0	0	0
N	14	4	83	22.82688093	180	90	20	4.3	138	21.2	0.6	12.5	285	279	58	107	199.6	2	F	1	2	3	2	1	1	1	1	I	0	1	0	0	0	0	0	0	0
N	20	2	83	24.88888889	160	80	45	4	93	7.9	0.6	13.5	284	188	44	102	123.6	0	F	1	1	3	2	1	2	1	0	I	0	1	0	0	0	0	0	0	0
N	20	5	83	26.66666667	157	90	60	3.9	104	11.4	0.6	12.9	196	192	49	84	126.2	4	F	1	1	3	2	1	1	1	0	I	0	1	0	0	0	0	0	0	0
N	11	2	83	24.6097337	133	94	20	4.6	117	14.5	1	17.1	598	182	75	116	83.8	3	M	1	2	3	2	1	1	1	0	I	1	1	0	1	0	0	0	0	0
N	13	3	83	20	140	90	35	4.2	132	11.3	0.7	12	247	254	75	160	147	3	F	1	2	2	2	2	1	1	0	I	0	1	0	0	0	0	0	0	1
N	9	2	82	24.43518667	180	83	35	3.6	133	34.7	3.1	12.2	194	171	39	136	104.8	4	F	2	2	3	1	1	1	1	0	I	0	1	1	0	1	0	0	0	0
N	20	0	82	25.33333333	124	60	50	4.3	119	18.3	0.7	11	251	161	53	56	96.8	1	F	1	2	3	1	1	1	1	0	I	0	1	1	0	0	0	0	0	0
N	11	2	82	24.44444444	144	119	20	4.6	252	16.2	0.6	14.4	212	167	60	127	81.6	3	F	2	1	2	1	2	1	1	0	I	0	1	1	0	1	0	0	0	1
N	20	1	82	22.22222222	134	67	35	4	169	13.7	0.8	13.4	188	96	42	82	37.6	4	F	1	2	3	1	1	1	1	0	I	1	1	1	0	0	0	0	0	0
N	12	4	82	20.76124567	130	80	35	4.1	182	21.7	0.8	14	266	249	44	394	126.2	4	M	1	1	3	1	2	1	1	0	I	1	1	1	0	0	1	0	0	0
N	20	1	82	22.22222222	117	56	50	3.8	150	26.7	0.6	12.1	143	116	41	83	58.4	1	F	1	1	0	3	3	1	1	0	I	0	1	1	0	0	0	0	0	0
N	9	1	82	24.8357635	142	78	35	3.1	94	16.6	0.4	12.1	303	114	42	154	41.2	2	F	1	1	3	2	1	1	1	0	I	0	1	1	0	0	0	0	0	0
N	20	1	82	21.875	141	82	85	4.2	127	10.9	0.6	12.1	217	156	63	44	84.2	1	F	1	2	3	2	2	2	1	0	I	0	1	1	0	0	0	0	0	1
Y	11	7	82	22.0603538	139	84	20	3.7	138	17.5	0.6	11.3	232	174	50	87	106.6	3	F	1	2	3	2	1	1	2	0	I	0	1	1	0	0	0	0	0	0
Y	11	2	82	23.33768443	120	70	35	4	425	24.9	1.5	12.5	207	90	39	131	24.8	2	M	1	1	3	1	2	2	1	0	I	0	1	1	0	0	0	0	0	0
N	13	2	82	22.20408163	189	105	50	4.5	143	21.7	1.3	11.2	263	205	75	73	115.4	3	M	1	1	3	2	1	1	1	1	I	0	1	0	0	0	1	0	0	0
N	20	2	82	27.40765728	140	70	35	4.2	150	25.1	1.1	12.8	217	198	47	180	115	1	F	1	2	3	1	1	2	1	0	I	0	1	0	0	1	0	0	0	0
N	20	1	82	22.5710475	157	87	35	4.2	112	15.7	0.9	14.3	152	165	46	125	94	1	M	1	2	3	1	2	1	1	0	I	0	1	0	0	0	0	0	0	0
N	20	0	82	24.97398543	180	110	35	4	105	17.5	0.7	10.5	164	166	37	135	102	2	F	2	2	3	1	1	1	1	0	I	0	0	0	0	0	0	0	0	0
N	19	0	82	25.224089	180	100	45	3.8	191	14.4	0.9	11.6	155	126	44	160	50	0	F	1	2	3	3	3	1	1	0	I	1	1	0	0	0	0	0	0	0
N	14	4	82	28.88888889	134	71	35	4.4	171	15.6	0.6	12.9	350	221	51	92	151.6	4	F	1	2	3	2	2	1	1	0	I	0	1	0	0	0	0	0	0	0
N	9	6	82	22.03172568	159	74	50	3.9	153	12.9	0.7	12.6	238	185	41	106	122.8	2	F	1	2	3	3	3	1	1	0	I	1	1	0	0	0	0	0	0	1
N	9	6	82	23.52941176	120	80	20	3.9	102	8.5	0.8	13.7	124	158	38	66	106.8	1	M	1	1	3	2	2	2	1	0	I	0	0	0	0	0	0	0	0	0
N	20	0	82	22.265625	140	84	20	3.9	116	15.2	1	15.5	258	261	51	135	183	3	M	1	2	3	1	3	1	1	0	I	0	0	0	0	0	0	0	0	0
N	7	3	82	20.88888889	157	77	35	4.1	120	11.5	0.5	14.4	122	225	70	92	136.6	2	F	2	1	3	2	1	1	2	0	I	0	1	0	0	0	0	0	0	0
N	20	5	82	21.2585034	169	95	20	4.1	103	16.6	0.9	14	165	175	60	112	92.6	2	M	1	2	3	2	2	1	1	0	I	0	0	0	0	0	0	0	0	0
N	20	0	82	16.70620468	150	69	20	3.8	58	21.2	0.9	12	141	169	63	42	97.6	2	M	1	2	3	3	3	1	1	0	I	1	0	0	0	0	1	0	0	0
N	12	5	82	22.89281998	168	60	45	3.5	113	9.1	0.5	11.9	281	158	68	47	80.6	2	F	1	1	3	1	1	1	1	0	I	0	0	0	0	0	0	0	0	0
N	20	2	82	21.79930796	144	72	35	4.5	119	10.1	0.8	12.3	259	175	46	103	108.4	2	M	1	2	2	2	1	1	1	0	I	0	1	0	0	0	0	0	0	0
Y	4	6	82	23.06805075	161	68	50	4.2	88	19.7	1	10.7	228	130	59	115	48	4	F	1	2	3	2	1	1	1	1	I	0	0	0	0	0	0	0	0	0
N	14	4	82	18.75	188	91	60	3.9	166	16.7	0.9	9.6	189	196	43	98	133.4	4	M	1	1	3	2	1	1	1	0	I	0	1	0	0	0	1	0	1	1
N	20	1	82	21.51385851	171	78	35	3.8	74	23.4	1.3	13.1	128	182	47	153	104.4	1	M	1	2	3	1	1	1	1	0	I	0	0	0	0	0	1	0	0	0
N	15	2	82	21.00073046	136	79	50	3.7	149	27.9	2.4	9.9	244	272	52	143	191.4	4	F	1	1	3	1	1	1	1	0	I	0	0	0	0	0	0	0	0	1
N	13	12	82	21.77843524	162	74	20	3.3	134	19.1	0.9	10.5	294	121	22	145	70	2	F	1	1	0	2	2	1	1	0	I	0	1	0	0	0	0	0	0	0
N	20	2	82	22.65625	133	51	35	3.6	114	26.8	0.4	12.9	129	161	41	92	101.6	3	F	1	1	3	1	1	1	1	0	I	0	1	0	0	0	0	0	0	0
N	12	7	82	21.33333333	140	90	20	4.4	105	17.1	0.9	12.7	275	122	52	56	58.8	4	F	1	2	3	1	1	1	1	0	I	0	0	0	0	0	0	0	0	0
N	14	4	82	22.10028959	128	75	20	3.9	93	15.1	1	15.2	225	234	41	148	163.4	2	M	1	2	3	1	1	2	1	0	I	1	0	0	0	0	0	0	0	0
N	9	100	82	20.00457247	159	83	50	4.2	101	27.3	1	12	175	131	57	79	58.2	5	M	1	2	2	2	1	1	1	0	I	0	0	0	0	1	0	0	0	1
N	14	5	82	29.296875	189	114	75	4	134	15.4	0.6	12.7	247	204	74	105	109	4	F	1	1	2	1	1	1	1	0	I	0	0	0	0	0	0	0	0	0
Y	9	15	82	23.19109462	150	89	50	3.6	120	22.6	0.7	12.2	210	211	50	95	142	5	F	1	2	3	1	1	1	2	0	I	0	1	0	0	1	0	0	0	0
N	20	2	82	21.7578125	158	111	45	4	104	10.2	0.6	15.9	192	183	45	70	124	3	M	1	1	3	1	1	1	1	0	I	0	0	0	1	0	0	0	0	0
N	20	6	82	22.07107788	177	85	35	4.4	100	14.7	0.4	13	314	224	52	159	140.2	1	F	1	1	3	1	1	1	1	0	I	0	1	0	0	0	0	0	0	0
N	10	6	82	17.99307958	99	55	65	3.9	119	21.1	1.1	11.9	213	135	34	64	88.2	3	M	1	1	3	2	2	2	1	0	I	0	1	0	0	1	0	0	0	0
Y	14	2	82	17.77777778	154	90	30	4.4	160	15.3	0.9	12.4	250	149	45	153	73.4	4	F	1	2	3	1	1	1	1	0	I	0	0	0	0	0	0	0	0	0
Y	19	10	81	26.7299275	130	80	50	4.2	145	14.8	1	15.8	161	175	45	104	109.2	4	M	1	2	3	2	1	1	1	1	I	0	1	1	1	0	0	0	0	1
N	8	1	81	20.54988662	130	57	35	4.3	148	23.6	0.7	13.9	279	176	48	66	114.8	4	M	1	2	3	1	2	1	1	0	I	0	0	0	0	0	0	0	0	1
N	11	11	81	21.35930625	157	99	50	4.3	153	23	0.5	15.4	232	178	57	63	108.4	4	F	1	1	3	1	1	1	1	0	I	0	1	0	0	0	0	0	0	0
N	20	1	81	28.67262608	140	80	35	4.5	121	6.2	0.7	13.5	338	214	42	407	90.6	1	F	1	1	3	2	1	1	1	0	I	0	1	0	0	0	0	0	0	0
N	6	5	81	21.35930625	164	84	35	3.7	121	20.1	0.7	12.9	197	194	52	82	125.6	4	F	1	2	3	2	1	1	2	1	I	0	1	0	0	0	0	0	0	0
N	20	1	81	21.79930796	130	80	30	4.4	109	21.7	0.9	14.7	214	230	43	230	141	1	M	1	2	3	2	1	1	1	0	I	0	1	0	0	0	1	0	0	0
N	9	9	81	21.35930625	108	58	35	4	151	13.4	0.7	13.9	236	132	57	83	58.4	1	F	1	2	2	2	3	1	2	0	I	1	0	0	0	0	0	0	0	1
N	14	4	81	20.66115702	130	80	35	3.6	143	18.3	0.5	11.9	217	187	47	46	130.8	3	F	1	2	3	1	1	2	1	0	I	0	1	0	0	0	0	0	0	0
N	20	0	81	21.49028551	150	90	45	3.9	129	20.4	0.7	14.3	122	136	55	156	49.8	0	F	1	1	0	1	1	1	1	0	I	0	1	0	1	0	0	0	0	0
N	9	5	81	28.88888889	175	89	75	3.2	143	15.2	0.7	11.1	338	145	45	145	71	4	F	1	1	3	1	2	1	1	0	I	0	1	0	0	0	0	0	0	0
N	20	1	81	16.70620468	113	86	35	4	87	22	1.1	13.4	223	185	45	123	115.4	4	M	1	2	3	1	1	1	1	0	I	0	0	0	0	0	1	0	0	0
N	20	1	81	21.484375	153	66	35	3.8	159	14.4	0.7	11.5	124	159	50	67	95.6	1	F	1	1	0	3	1	1	1	0	I	1	0	0	0	0	0	0	0	0
Y	20	6	81	26.44628099	155	82	45	4.2	99	23.9	1.3	13.5	146	221	58	55	152	4	M	2	2	2	1	1	2	2	0	I	1	1	0	0	0	0	0	0	0
N	20	2	81	17.7154195	150	90	20	3.9	94	19.9	0.8	13	222	148	47	68	87.4	0	M	1	2	3	1	1	1	1	0	I	0	0	0	0	0	0	0	0	0
N	20	6	81	22.22222222	150	68	20	4.5	99	18.9	0.6	12.9	269	270	69	52	190.6	2	F	1	1	3	2	1	1	1	0	I	0	0	0	0	0	0	0	0	0
N	20	1	81	23.87511478	218	116	30	3.9	95	14	0.9	12.3	155	157	38	103	98.4	1	M	1	2	3	1	1	1	1	0	I	0	1	0	0	0	0	0	0	0
N	20	1	81	23.14725512	131	68	20	3.8	108	27.2	1.2	10.2	160	143	49	138	66.4	1	F	1	2	3	3	3	1	1	0	I	0	1	0	0	1	0	0	0	0
N	20	1	81	21.2585034	137	77	50	4.1	131	15.6	0.8	15.3	279	199	50	195	110	0	M	1	2	3	2	1	1	1	0	I	0	1	0	0	0	0	0	0	0
N	20	8	81	19.05197378	161	115	35	3.6	144	12	0.5	11.4	141	188	52	45	127	2	F	1	2	3	2	1	1	1	0	I	1	1	0	0	0	0	1	0	0
Y	6	5	81	16.52892562	159	99	35	3.4	115	18.2	1.3	11.7	169	195	51	158	112.4	2	M	1	1	3	1	1	1	1	0	I	0	1	0	1	0	0	0	0	0
N	20	1	81	16.41206918	192	99	35	3.8	121	15.1	0.8	14	192	177	52	180	89	2	M	1	2	3	2	1	1	1	0	I	0	0	0	1	0	0	0	0	0
N	9	0	81	20.81165453	144	83	35	3.9	100	19.8	0.7	11.9	223	219	56	92	144.6	3	F	1	2	3	2	1	1	1	1	I	0	0	0	0	0	0	1	0	0
N	8	13	81	24.61810377	160	80	35	4.4	140	27.6	1.1	12.6	205	224	36	199	148.2	2	M	1	2	3	2	1	1	2	0	I	0	1	0	0	0	0	0	0	0
N	20	1	81	19.140625	180	90	40	3.7	86	15	0.7	12.1	115	190	43	199	107.2	2	M	1	2	3	1	1	1	1	0	I	1	1	0	0	0	0	0	0	0
N	12	9	81	21.64127424	155	75	50	3.9	113	13.6	0.6	13.2	244	214	49	92	146.6	4	F	1	2	2	2	1	1	2	1	I	0	1	0	0	0	0	0	0	1
N	20	1	81	24.97704316	198	92	35	4.3	210	19.7	0.8	14.4	201	172	66	100	86	2	M	1	1	3	1	1	1	1	0	I	0	1	0	0	0	0	0	0	0
N	13	3	81	20.76124567	164	87	50	3.5	115	14.5	1.7	12.7	144	126	45	63	68.4	3	M	1	1	3	1	1	1	1	0	I	1	0	0	0	0	0	0	0	0
N	20	7	81	24.6097337	179	87	35	4.1	110	18.1	0.8	15.8	147	260	60	124	175.2	3	M	1	2	3	2	1	1	1	0	I	0	1	0	1	0	1	0	0	0
N	20	2	81	22.03856749	148	89	50	3.6	104	33.4	1.2	11.9	200	155	62	83	76.4	0	M	1	1	3	2	1	1	1	0	I	0	1	0	0	0	0	0	0	0
Y	7	11	81	20.41522491	161	91	85	4.4	220	9.2	0.7	14.8	212	179	64	158	83.4	4	M	2	2	3	3	1	1	2	0	I	1	0	0	1	0	0	0	0	0
N	20	1	81	21.0498179	182	57	35	3.8	106	9.9	0.8	14.4	138	87	47	103	19.4	3	M	1	2	2	3	3	1	1	0	I	0	1	0	0	1	0	0	0	0
N	20	2	81	24.03440715	167	57	65	4.5	142	22.9	0.7	14.2	257	279	65	59	202.2	3	F	2	2	3	2	1	1	1	0	I	0	0	0	0	0	0	0	0	0
N	19	2	81	25.33333333	120	70	35	4.1	124	8.1	0.6	11.5	220	225	58	176	131.8	3	F	1	1	3	1	1	1	1	0	I	0	1	0	0	0	0	0	0	0
N	20	2	80	24.44444444	140	90	35	4	374	14.3	0.9	13.9	304	205	46	143	130.4	1	F	1	2	3	1	2	1	1	0	I	0	1	1	0	0	0	0	0	0
N	20	1	80	20	129	65	35	3.8	119	15.8	0.7	12.6	188	178	45	110	111	1	F	1	2	3	1	2	1	1	0	I	1	0	1	0	0	0	0	0	0
N	20	6	80	19.59183673	149	86	35	3.3	176	17.4	1.1	9.7	293	189	30	123	134.4	3	M	1	2	3	1	1	1	1	0	I	0	1	1	0	0	0	0	1	0
N	20	2	80	25.33333333	195	88	45	4.5	145	19.7	0.6	13.5	316	225	44	98	161.4	0	F	1	1	3	1	2	1	1	0	I	0	1	1	0	0	0	0	0	0
N	20	7	80	23.62444749	110	70	60	4.2	259	20	0.9	13.6	245	152	45	96	87.8	1	F	1	2	3	3	1	2	1	0	I	0	0	1	0	0	0	0	0	1
N	10	5	80	24.97398543	146	72	75	3.8	464	58.2	1.5	12.6	174	173	44	159	97.2	3	M	1	2	3	3	1	1	2	0	I	0	1	1	0	0	0	0	0	0
N	20	4	80	18.73048907	116	60	35	4.3	196	13.2	1	9.8	304	94	34	97	40.6	0	F	1	1	3	2	1	1	1	0	I	0	1	1	0	0	0	0	0	0
N	20	2	80	20.88888889	96	51	60	3.9	83	47	2.6	10.5	315	151	43	135	81	1	F	2	1	3	1	3	1	1	0	I	1	1	1	0	0	0	0	0	1
N	19	6	80	29.67494522	100	60	35	4.5	126	20.1	0.9	15.8	200	179	49	252	79.6	0	F	1	1	3	1	1	2	1	0	I	0	1	1	0	0	0	0	0	0
N	20	3	80	21.22788762	190	90	35	4.4	188	14	0.6	12.6	210	250	87	92	144.6	2	F	1	1	3	1	2	1	1	0	I	0	1	1	0	0	0	0	0	0
N	15	1	80	24.44444444	193	100	35	3.9	174	27.5	0.8	10.5	191	196	47	148	119.4	1	F	1	2	3	2	1	1	1	0	I	0	1	1	0	0	0	0	0	0
N	14	6	80	24.609375	125	82	60	4	109	33.9	1.2	13.5	132	144	43	84	84.2	2	M	1	2	3	3	2	1	1	0	I	1	1	0	0	0	0	0	0	0
Y	7	2	80	14.69237833	125	75	50	4	173	20.6	0.7	12.6	180	150	70	32	73.6	5	M	1	2	2	2	1	1	1	0	I	0	1	0	0	0	0	0	0	0
N	20	0	80	22.265625	134	80	20	4.2	165	17	1	13.6	217	199	40	119	135.2	2	F	1	1	3	2	1	1	1	0	I	0	0	0	0	0	0	0	0	0
N	20	6	80	27.54820937	188	95	60	3.6	93	18.9	0.8	11.7	186	125	37	170	54	1	F	1	2	3	2	2	2	1	0	I	0	1	0	0	1	0	0	0	0
N	20	2	80	24.34175829	150	100	15	4.2	91	17.9	0.7	12.7	175	146	29	142	88.6	0	F	1	2	3	1	1	2	1	0	I	1	0	0	0	0	0	0	0	0
N	20	3	80	25.55932916	158	54	20	4.1	109	21.6	0.8	15	181	184	51	79	117.2	2	M	1	2	3	1	1	1	1	0	I	0	0	0	0	0	0	0	0	0
N	14	2	80	25.95155709	127	94	35	3	105	23.4	1.3	6.9	246	117	36	62	68.6	2	M	1	2	3	2	3	1	1	0	I	0	1	0	0	0	0	0	0	0
N	8	2	80	19.10009183	137	63	20	4.2	121	17.6	0.7	14.2	166	146	40	96	86.8	1	M	1	1	2	2	3	2	1	0	I	1	1	0	0	0	0	0	0	1
N	9	1	80	20.88888889	154	99	35	4.1	141	18.7	0.7	14.5	239	194	53	68	127.4	1	F	1	2	3	1	1	1	1	0	I	0	1	0	0	0	0	0	0	0
N	20	1	80	25.95155709	154	85	75	3.2	125	12.6	0.6	12.3	275	140	34	75	91	3	M	1	1	3	2	1	1	1	1	I	0	1	0	0	0	0	0	0	0
N	20	0	80	27.16161159	140	80	65	3	103	36.7	1	9.6	212	185	37	190	110	0	F	1	1	3	2	1	1	1	0	I	0	1	0	0	0	0	0	0	0
N	20	7	80	20.76124567	131	73	35	4.3	117	20.9	0.9	14.2	238	175	38	99	117.2	2	M	1	1	3	2	1	1	1	0	I	0	1	0	0	0	1	0	0	0
N	20	1	80	23.58832922	160	115	20	3.8	210	16.6	1	16	167	182	44	206	96.8	3	M	1	2	3	1	1	1	1	0	I	0	1	0	0	0	0	0	0	0
N	12	1	80	26.66666667	165	84	45	3.9	154	11.5	0.7	13.3	158	287	51	427	150.6	4	F	1	1	3	1	1	1	1	0	I	0	1	0	0	0	0	0	0	0
N	20	3	80	22.49134948	176	89	20	4.1	116	12.4	0.7	13.7	361	224	76	125	123	3	M	1	2	2	1	2	1	1	0	I	0	1	0	0	0	0	0	0	1
N	20	1	80	24.97398543	134	64	45	3.8	197	12.8	0.9	13	284	193	29	462	71.6	1	F	1	2	3	1	2	2	1	0	I	0	1	0	0	0	0	0	0	1
N	20	1	80	24.09297052	180	91	20	4.5	96	16.4	0.9	16.2	131	135	57	77	62.6	0	M	1	1	3	3	2	1	1	0	I	0	0	0	0	0	0	0	0	0
N	14	3	80	23.80540166	155	106	20	3.7	97	21	0.9	11	222	162	45	90	99	3	F	2	2	3	1	1	1	1	1	I	1	1	0	0	0	0	0	0	1
N	13	7	80	23.53036634	189	80	35	4	104	9	0.6	11.1	310	111	28	105	62	3	F	1	1	3	1	1	1	1	0	I	0	1	0	0	1	0	0	0	0
N	20	1	80	20.88888889	134	66	65	3.1	118	11.5	0.5	14.2	122	117	29	135	61	3	F	1	1	3	1	1	1	1	0	I	0	0	0	0	0	1	0	0	0
N	0	6	80	19.94805977	192	125	50	3.8	101	19.4	1	12.8	170	196	50	117	122.6	5	F	1	2	3	2	1	1	1	1	I	0	1	0	0	0	0	0	0	0
N	20	1	80	24.609375	130	70	60	4	123	21.9	1	15.1	229	225	42	116	159.8	0	M	1	2	3	2	1	1	1	0	I	1	0	0	0	0	0	0	0	0
Y	8	4	80	21.08281329	113	76	20	3.7	115	16.3	1.1	11.7	122	92	33	33	52.4	1	M	1	2	3	1	2	1	1	0	I	0	0	0	1	0	0	0	0	1
N	20	7	80	25.25951557	131	73	35	3.3	130	9.7	1.1	13.6	183	110	30	109	58.2	4	M	1	1	3	2	1	2	1	0	I	1	0	0	0	0	1	0	0	0
N	20	3	80	24.8015873	120	60	20	4.3	103	26.2	1	15.6	427	188	53	454	44.2	0	M	1	2	3	3	3	2	1	0	I	1	0	0	0	0	0	0	0	0
N	20	1	80	20.41522491	132	77	20	4	124	9.5	0.9	14.1	226	138	42	92	77.6	3	M	2	2	3	1	2	2	1	0	I	0	0	0	1	0	0	0	0	0
N	9	5	80	24.97398543	162	98	50	4.1	132	16	0.9	13.5	204	190	43	293	88.4	3	F	1	1	3	2	1	1	1	0	I	1	1	0	0	0	0	0	0	0
N	20	2	80	25	155	83	50	3.5	210	44.4	1.1	11.9	181	138	47	137	63.6	1	F	1	2	3	2	1	1	1	0	I	0	1	0	0	1	0	1	0	0
N	20	0	80	24.19649379	130	80	30	3.9	96	19.6	0.8	11.8	230	206	56	49	140.2	1	F	1	1	3	1	1	2	1	0	I	0	0	0	0	0	0	0	0	0
N	20	2	80	23.4375	152	81	35	3.7	118	13.4	0.8	10.9	177	158	40	154	87.2	2	F	1	2	0	2	2	1	1	0	I	0	1	0	0	0	0	1	0	0
N	10	7	80	25.71166208	156	74	45	4	126	26.3	1.2	14.1	253	246	58	56	176.8	2	M	1	2	3	1	1	1	1	0	I	1	1	0	0	0	0	0	0	0
N	20	1	80	22.03856749	110	60	20	4.2	148	11.8	1.1	15.3	114	167	41	99	106.2	1	M	1	2	3	1	1	1	1	0	I	0	0	0	1	0	1	0	0	0
N	9	3	80	25.390625	120	70	70	3.8	274	23.9	0.8	12.2	238	205	62	111	120.8	3	F	1	2	3	1	1	2	1	0	I	1	0	0	0	0	0	0	0	1
N	9	1	80	23.23345618	110	70	35	4.2	126	15.6	0.7	12.9	316	169	46	123	98.4	0	F	1	2	3	1	1	2	1	0	I	0	1	0	0	0	0	0	0	0
N	20	2	80	21.4532872	160	90	35	3.8	84	18.8	0.9	11.6	195	120	46	45	65	1	M	2	2	3	1	2	1	1	0	I	1	1	0	0	0	0	0	0	0
N	6	10	80	22.18934911	150	70	20	4.3	105	25.6	1.4	12.8	309	141	39	139	74.2	1	M	1	1	3	1	2	2	1	0	I	0	1	0	0	0	0	0	0	0
N	20	2	80	20.81165453	202	93	50	4.1	91	12.6	0.8	11.8	278	188	41	111	124.8	1	F	2	2	3	2	1	1	1	0	I	1	0	0	0	0	0	0	0	0
Y	10	6	80	21.92612582	181	80	35	4	138	16.9	1	12.1	223	156	32	349	54.2	2	F	1	1	3	2	1	1	1	0	I	1	1	0	0	0	0	0	0	0
N	20	1	80	23.11111111	130	70	45	4.2	118	11.9	0.7	12.9	263	195	48	313	84.4	1	F	2	1	3	2	1	1	1	0	I	0	1	0	0	0	0	0	0	0
N	10	5	80	25.23634033	147	85	20	3.9	117	12.2	1.1	13.1	265	157	39	121	93.8	0	F	1	1	3	1	1	1	1	0	I	0	1	0	0	0	0	0	0	0
Y	8	29	79	18.36547291	148	77	20	3.9	139	14.5	0.8	13.7	212	138	43	86	77.8	4	F	1	2	2	2	1	1	2	0	I	1	1	1	0	0	0	0	0	0
N	9	1	79	24.45606342	135	78	35	3.8	96	17	0.8	11	166	161	60	119	77.2	4	F	1	1	3	2	2	1	2	0	I	0	0	1	0	0	0	0	0	1
N	10	1	79	24.14151925	114	77	75	3.4	158	19.1	0.6	12.7	226	171	44	165	94	2	F	1	2	3	2	3	2	1	0	I	0	1	1	0	0	1	0	0	1
N	20	1	79	22.89281998	158	87	0	3.9	434	15.8	0.6	14.3	146	197	58	96	119.8	0	M	1	2	3	2	1	1	1	0	I	0	0	1	0	0	0	0	0	0
N	14	5	79	25.05930703	153	77	20	4.3	212	19.4	1	13.6	160	159	41	153	87.4	3	M	1	2	3	2	1	1	1	0	I	0	0	1	0	0	0	0	0	1
N	9	10	79	23.38868656	150	77	50	3.9	554	17.3	1	13	213	95	40	134	28.2	2	M	1	2	3	2	1	1	1	0	I	0	0	1	0	0	0	0	0	0
N	19	1	79	22.83737024	130	70	20	4.3	93	20.8	1.1	15.5	155	177	32	111	122.8	1	M	1	1	3	2	1	1	1	0	I	1	0	1	0	0	0	0	1	0
Y	20	57	79	24.97398543	140	70	45	3.7	249	37.8	1.3	12	305	197	61	84	119.2	2	F	1	1	3	2	2	2	1	0	I	0	0	1	0	0	0	0	0	1
N	9	15	79	20.07960128	177	83	35	4	200	16	0.9	11.7	166	143	49	227	48.6	4	M	1	1	2	1	3	1	2	0	I	0	1	1	0	0	0	0	0	0
N	13	9	79	25.6311675	150	90	50	3.7	144	11.1	0.7	12.6	193	175	45	107	108.6	2	F	1	2	3	1	2	1	1	0	I	0	1	1	0	0	0	0	0	0
N	20	1	79	24.08822312	147	74	35	4.2	162	11.8	0.7	13	192	112	44	99	48.2	1	M	1	2	3	2	1	1	1	0	I	0	0	1	0	0	0	1	1	0
N	9	3	79	23.33546614	165	102	70	4.4	132	14.1	1	12.4	176	127	40	143	58.4	1	M	1	2	3	1	1	1	1	0	I	1	1	1	0	1	0	0	0	0
N	20	3	79	27.38520221	150	80	60	4.1	262	17.6	0.6	12.9	230	127	45	100	62	2	F	1	2	3	2	2	2	1	0	I	0	0	1	0	0	0	0	0	0
N	15	3	79	21.30394858	163	83	35	4.6	104	12.5	0.9	13.8	290	244	65	164	146.2	1	M	1	2	3	1	1	1	1	0	I	0	0	0	1	1	0	0	0	0
N	8	3	79	20.81165453	160	90	20	4.3	150	18.5	0.6	15.6	172	174	64	62	97.6	1	F	1	2	3	1	1	1	1	0	I	0	1	0	0	1	0	0	0	0
N	20	0	79	25.23634033	159	71	20	3.7	94	23.4	1	15	175	195	43	78	136.4	0	M	1	1	3	2	1	1	1	0	I	0	1	0	1	0	0	0	0	0
N	20	1	79	23.11111111	168	90	20	3.9	105	12	0.7	13.1	258	222	36	102	165.6	1	F	1	2	3	1	1	1	1	0	I	0	0	0	0	0	1	0	0	0
N	20	0	79	22.43230252	150	71	20	4.4	104	17	0.5	12.2	234	161	62	103	78.4	1	F	1	2	3	1	1	1	1	0	I	0	1	0	0	0	0	0	0	0
N	12	1	79	20.82999519	140	80	35	3.4	145	14.6	0.5	10.1	255	146	40	64	93.2	3	F	1	2	3	1	1	1	1	0	I	0	0	0	0	0	0	0	0	0
N	20	1	79	17.30103806	144	98	50	3.6	128	13.9	0.7	13.8	286	170	62	87	90.6	1	M	1	2	2	1	2	1	1	0	I	0	0	0	0	0	0	1	0	1
N	13	11	79	21.35930625	142	69	35	3.8	136	14.4	0.4	11.2	225	222	75	52	136.6	4	F	1	2	2	1	1	1	1	0	I	0	1	0	0	0	0	0	0	0
N	20	0	79	19.81405274	160	72	15	3.9	102	19.6	0.7	15.1	215	251	67	139	156.2	2	M	1	2	3	2	2	1	1	0	I	0	0	0	1	0	0	0	0	0
N	20	2	79	21.64127424	143	80	75	3.7	139	8.5	0.7	13.7	102	110	46	73	49.4	0	M	2	2	3	1	1	2	1	0	I	0	0	0	0	0	0	0	0	1
N	20	1	79	23.87511478	187	96	45	4.4	123	11.2	0.9	15.6	179	207	74	75	118	3	M	1	2	3	2	2	1	1	0	I	0	1	0	1	0	0	0	0	0
N	8	3	79	24.76756592	174	75	20	3.5	163	13.8	0.5	13.5	203	174	52	62	109.6	1	M	1	2	3	2	1	1	1	1	I	0	0	0	1	0	0	0	0	0
N	20	1	79	19.53125	172	89	35	3.9	104	10.5	0.7	14.9	281	141	48	118	69.4	2	M	1	1	2	2	1	1	1	0	I	0	0	0	0	0	0	0	0	0
Y	20	15	79	18.73048907	144	81	50	4.2	201	14.2	0.7	12.9	263	332	55	130	251	3	F	1	2	3	1	1	1	1	0	I	0	0	0	0	1	0	0	0	0
N	20	1	79	24.97704316	193	80	20	3.6	93	8.2	0.9	14.5	305	185	55	85	113	0	M	1	2	3	1	2	1	1	0	I	0	0	0	0	0	0	0	0	0
N	20	0	79	25.46938776	129	60	35	3.9	192	19.8	0.9	14.3	180	142	28	171	79.8	1	M	1	2	3	1	1	2	1	0	I	0	1	0	1	0	0	0	0	1
N	20	1	79	20.17264027	190	100	30	3.8	123	10	0.6	13	263	180	60	118	96.4	2	F	1	2	3	1	1	2	1	0	I	0	0	0	0	0	0	0	0	0
N	9	5	79	22.03856749	179	98	35	3.8	104	15.5	0.7	11.5	194	175	37	156	106.8	2	F	1	2	3	3	1	1	1	0	I	0	0	0	0	0	0	1	0	0
N	20	4	79	24.64664755	140	87	35	4.2	144	23	0.7	13.1	217	137	49	126	62.8	1	F	2	2	3	2	2	2	1	0	I	0	0	0	0	0	0	0	0	0
N	20	1	79	22.89281998	221	129	20	4.6	107	9.6	0.6	14.6	239	211	44	186	129.8	1	F	1	2	3	2	1	1	1	0	I	0	0	0	1	0	0	0	0	0
N	9	1	79	28.04037814	157	86	45	4	150	15.9	0.8	13.4	189	207	47	154	129.2	1	F	1	2	3	1	1	1	1	0	I	0	0	0	0	0	0	0	0	1
N	20	0	79	26.43807082	166	98	35	4.1	161	17.3	0.5	15.3	202	220	57	68	149.4	1	F	1	1	3	1	2	1	1	0	I	0	0	0	0	0	0	0	0	0
N	20	2	79	25.71166208	186	91	20	3.7	120	14.4	0.8	13.3	280	210	54	88	138.4	1	M	1	1	3	1	1	1	1	0	I	0	0	0	1	0	0	0	0	0
N	9	5	79	21.70512943	147	94	35	3.8	102	18.6	1	13.2	194	134	56	69	64.2	2	M	1	2	3	3	3	1	1	0	I	0	1	0	0	0	0	0	1	0
N	20	1	79	21.484375	190	89	35	4.2	151	23	0.5	14.2	216	252	76	155	145	1	F	1	2	3	3	3	1	1	0	I	0	0	0	0	0	0	0	0	0
N	20	8	79	22.77318641	162	81	20	4.2	117	22.4	0.9	14	143	169	46	88	105.4	4	M	1	2	2	2	1	1	1	0	I	0	1	0	0	0	0	0	0	0
N	20	1	79	27.54820937	129	62	50	4	131	18.1	1	12	155	102	32	74	55.2	2	M	1	2	3	1	1	1	1	1	I	1	1	0	0	0	0	0	0	0
N	5	8	79	20	198	105	35	4.4	101	11.4	0.5	13.5	236	212	62	173	115.4	3	F	1	1	2	2	1	1	1	0	I	0	1	0	0	1	0	0	0	0
N	20	1	79	28.71972318	184	72	35	4	101	19	1	14.3	136	158	52	52	95.6	1	M	1	1	3	1	1	1	1	0	I	0	1	0	0	0	0	0	0	0
N	20	1	79	23.4375	156	88	20	4.2	126	30.4	0.8	10.5	257	148	61	150	57	2	F	1	2	2	2	1	1	1	0	I	0	1	0	0	1	0	0	0	0
N	20	3	79	24.00548697	131	70	50	4.3	128	14.1	0.9	13.6	137	169	48	118	97.4	3	M	1	2	3	2	2	1	1	0	I	0	1	0	1	0	0	0	0	0
N	20	7	79	21.33333333	178	96	35	4.7	139	13.4	0.5	15.4	212	223	81	136	114.8	4	F	1	2	2	1	1	1	1	0	I	0	1	0	0	0	1	0	0	0
N	20	0	79	24.8357635	150	80	35	4.4	109	35.4	1.9	14.3	207	176	40	183	99.4	1	F	1	2	3	2	1	1	1	0	I	1	1	0	0	1	0	0	0	0
N	20	1	79	23.32341806	157	79	35	4	460	21.5	0.7	15.5	198	132	50	129	56.2	1	M	1	2	3	1	1	1	1	0	I	0	0	0	1	1	0	0	0	0
N	20	1	79	22.33855642	174	88	35	4.2	166	12	0.7	16.7	393	122	32	222	45.6	2	M	1	2	3	2	1	1	1	0	I	0	1	0	0	0	0	0	0	0
N	20	1	79	20	120	70	20	4	106	16.3	0.7	12.3	274	199	48	114	128.2	2	F	1	2	3	2	2	1	1	0	I	0	0	0	0	0	0	0	0	0
N	20	16	79	20.2020202	130	80	45	4.4	132	20.8	0.6	11.6	269	196	52	140	116	1	F	1	2	3	1	1	2	1	0	I	0	0	0	0	0	0	0	0	0
N	20	0	78	23.30905307	144	86	75	3.9	207	15.7	0.7	10.4	110	125	42	82	66.6	2	F	1	2	3	1	1	2	1	0	I	1	1	1	0	0	0	0	0	0
N	20	3	78	21.71925011	150	79	35	4.4	116	23.7	1.1	13.8	202	195	38	282	100.6	1	M	2	2	3	2	1	1	1	0	I	0	1	1	0	0	0	0	0	0
N	14	1	78	33.203125	129	73	15	2.9	174	21.2	1.3	10.2	179	181	27	235	107	3	F	1	1	3	1	1	1	1	0	I	0	1	1	0	0	0	0	0	1
N	18	4	78	29.03178981	138	71	35	4.7	160	23.4	1.3	15.1	192	174	45	270	75	2	M	1	2	3	3	1	1	1	0	I	1	1	1	0	0	1	0	0	0
N	20	1	78	25.06574622	140	70	35	3.9	155	10.7	1	12.5	252	227	36	193	152.4	0	F	1	2	3	2	1	1	1	0	I	0	1	1	0	0	0	0	0	0
N	20	0	78	22.89281998	154	77	35	3.6	101	10	0.6	13	315	192	47	263	92.4	0	F	1	1	3	3	3	1	1	0	I	0	1	1	0	0	0	0	0	0
N	20	1	78	20.81165453	154	83	20	4.2	229	26.2	1	11.9	215	166	49	160	85	1	F	1	1	3	1	1	1	1	0	I	0	1	1	0	0	0	0	0	0
N	20	0	78	19.38214469	142	77	35	3.9	100	13.6	1	7.7	297	126	39	133	60.4	0	M	1	1	3	2	1	2	1	0	I	0	1	1	0	0	1	0	0	0
N	20	1	78	24.05693475	157	87	15	4	132	13	0.8	15.7	268	251	46	270	151	0	M	1	2	3	2	1	1	1	0	I	1	0	1	0	0	1	0	1	1
N	9	6	78	17.90885536	130	70	45	3.7	117	8.2	0.6	11.3	413	193	39	131	127.8	1	F	1	2	3	1	1	2	1	0	I	0	1	1	0	0	0	0	0	0
N	20	1	78	22.77318641	150	88	35	4.2	169	21.1	1	11.9	261	133	53	123	55.4	3	M	1	2	3	2	1	1	1	0	I	1	1	1	0	0	0	0	0	0
Y	8	8	78	17.95918367	119	81	20	2.3	82	4.8	1.1	12.1	254	140	32	92	89.6	2	M	1	2	3	1	1	1	1	0	I	0	0	1	0	0	0	0	0	0
N	20	2	78	23.87511478	134	61	45	4.2	64	17.1	1.3	13.6	137	198	31	163	134.4	4	M	1	1	3	2	1	1	1	0	I	1	1	1	0	1	0	0	0	0
N	20	4	78	31.64556962	131	75	35	3.8	50	38.3	1	13.5	255	157	41	191	77.8	3	F	2	2	3	1	2	1	1	0	I	1	1	1	0	0	0	0	0	0
N	15	6	78	20	140	60	35	4.5	174	21.9	0.8	12.7	201	147	53	100	74	3	F	1	1	3	3	3	1	1	1	I	0	1	1	0	0	0	0	0	0
N	13	4	78	23.49523687	190	99	35	4.7	379	26.9	0.6	14.7	276	206	61	238	97.4	2	F	1	1	0	1	1	1	1	0	I	0	1	1	0	0	0	0	0	0
N	14	2	78	20.81165453	175	107	60	4.2	143	27.9	0.9	13.2	206	221	55	204	125.2	2	F	1	2	3	2	2	2	1	0	I	0	1	1	0	0	1	0	0	0
N	19	1	78	22.49134948	140	80	60	3.9	96	10.6	0.7	13.5	475	280	33	113	224.4	2	M	1	2	3	2	2	1	1	0	I	0	1	1	1	0	1	0	0	0
N	14	4	78	22.83287935	150	76	35	4.2	142	12.2	0.7	13	262	164	44	225	75	4	F	1	2	3	2	1	1	1	0	I	0	0	0	0	0	0	0	0	0
N	19	3	78	27.63605442	130	80	45	4.3	126	19.1	0.8	15.5	305	169	25	99	124.2	2	M	1	2	3	3	3	1	1	0	I	0	1	0	0	0	0	0	0	0
N	5	10	78	18.90203813	151	81	35	4.1	138	23.2	1	15.3	276	222	87	116	111.8	4	F	1	2	3	2	1	1	2	0	I	0	1	0	0	0	0	1	0	0
N	20	1	78	28.88888889	123	80	35	4.8	151	13.9	0.6	14	189	169	55	85	97	1	F	1	2	2	2	1	1	1	0	I	0	1	0	0	1	0	0	0	0
N	7	1	78	25.25951557	142	75	50	4	104	12.6	0.9	14.3	220	193	37	101	135.8	1	M	1	1	3	2	1	1	2	0	I	0	0	0	0	0	1	0	0	0
N	20	0	78	22.98539751	138	84	60	4.2	125	19.4	0.8	14.6	222	191	33	131	131.8	1	M	1	2	3	1	1	1	1	0	I	0	1	0	1	0	0	0	0	0
N	13	7	78	23.52941176	134	78	20	4.4	103	21.1	1.3	14.7	189	222	40	294	123.2	2	M	1	1	3	1	1	1	1	0	I	1	0	0	0	0	0	0	0	0
N	14	3	78	24.4646016	139	78	20	3.6	99	24.2	0.5	12.6	163	145	59	44	77.2	3	M	1	2	3	2	1	1	1	0	I	0	0	0	1	0	0	0	0	0
N	20	1	78	21.484375	188	85	35	4.3	151	11.4	0.7	14.4	344	203	37	270	112	0	M	1	2	3	2	2	1	1	0	I	0	1	0	1	0	0	0	0	0
Y	17	34	78	23.58832922	150	80	50	4.3	148	18.6	0.9	15	261	202	36	168	132.4	4	M	1	1	3	1	2	1	1	0	I	1	1	0	0	0	0	0	0	0
N	6	5	78	20.2812331	101	71	50	3.7	105	37.9	2.7	11.6	255	177	35	195	103	4	M	1	2	3	3	3	1	2	0	I	0	0	0	1	0	0	0	0	0
N	15	3	78	26.2226847	150	90	35	4.3	116	16.3	0.7	12.7	143	285	56	85	212	2	F	1	1	3	1	1	2	1	0	I	0	1	0	0	0	0	0	0	0
N	20	1	78	25.51020408	194	98	20	4.2	130	21.4	0.8	15.7	333	225	40	545	76	2	M	1	2	3	3	3	1	1	0	I	0	0	0	0	0	0	0	0	0
N	20	1	78	23.183391	185	98	20	3.6	89	18.2	0.7	12.4	203	164	45	57	107.6	3	M	1	2	3	1	1	1	1	0	I	0	1	0	0	0	0	0	0	0
Y	4	5	78	21.61281179	177	92	50	3.5	140	12.1	0.8	16	251	149	50	132	72.6	5	M	1	2	3	2	1	1	2	1	I	1	0	0	1	0	0	0	0	0
N	20	1	78	20	148	89	35	3.9	137	9.8	0.5	14.6	280	214	63	241	102.8	1	F	1	1	3	1	1	1	1	0	I	0	0	0	0	0	0	0	0	0
N	20	3	78	23.66143862	140	80	35	3.9	128	23.9	0.9	14.5	208	212	41	123	146.4	0	M	1	2	3	1	2	1	1	0	I	0	1	0	0	0	0	0	0	0
N	20	2	78	18.22222222	120	80	60	3.9	101	24.2	0.8	12	170	188	39	84	132.2	1	F	1	2	3	2	3	1	1	0	I	1	1	0	0	0	0	0	0	1
N	20	4	78	17.30103806	179	94	35	3.9	115	22.8	0.8	13.8	169	168	50	54	107.2	1	M	1	1	3	1	2	1	1	0	I	0	0	0	0	0	0	0	0	0
Y	14	3	78	26.7299275	165	85	20	4.4	291	17.7	0.8	16.7	242	174	38	290	78	2	M	1	2	3	1	1	1	1	0	I	0	0	0	0	0	0	0	0	0
N	14	6	78	24.34175829	184	103	35	4.1	129	13.2	0.6	15.1	225	265	59	160	174	4	F	1	2	3	2	2	1	1	0	I	0	0	0	0	0	0	1	0	1
N	20	2	78	23.4375	167	77	35	3.9	123	18.8	0.6	15.1	186	235	38	136	169.8	2	M	1	2	3	1	3	1	1	0	I	0	1	0	0	0	0	0	0	0
N	20	1	78	24.03460984	180	97	35	4	150	19.7	0.5	12.1	241	224	43	293	122.4	5	F	1	2	0	2	1	1	1	0	I	0	1	0	0	0	0	0	0	0
N	20	1	78	21.484375	130	70	35	3.9	118	18.8	0.6	14.1	239	148	39	91	90.8	1	F	1	2	3	2	1	1	1	0	I	0	0	0	0	0	0	0	0	0
N	20	2	78	22.89281998	150	80	20	3.9	106	22.9	0.6	12.2	352	251	55	131	169.8	1	F	1	1	3	3	3	1	1	0	I	0	0	0	0	0	0	0	0	0
N	20	2	78	27.54820937	193	87	35	4.2	110	12.7	1.1	13.5	199	157	31	165	93	2	M	1	2	3	2	1	1	1	1	I	0	0	0	0	0	0	0	0	0
N	10	3	78	24.19649379	150	70	60	4.3	165	18.3	0.7	12.9	298	159	45	232	67.6	0	F	1	2	3	1	1	2	1	0	I	0	1	0	0	0	0	0	0	0
N	20	1	78	19.60715661	150	80	35	3.1	157	17.5	1.2	13.6	240	177	32	126	119.8	2	M	1	2	3	2	3	1	1	0	I	0	1	0	1	0	0	0	0	0
Y	20	5	78	17.578125	130	80	35	4.6	104	11.2	0.7	16	273	170	53	124	92.2	1	M	1	1	3	2	1	2	1	0	I	0	1	0	1	0	0	0	0	0
N	2	5	78	23.11111111	130	82	35	4	90	12.8	0.6	12	192	187	58	58	117.4	5	F	1	2	3	2	1	1	2	1	I	0	1	0	0	0	0	0	0	0
Y	14	2	78	24.8015873	163	92	35	3.5	140	16.9	0.7	13.6	181	199	36	150	133	3	M	1	1	3	1	1	1	1	0	I	0	1	0	0	0	0	0	0	0
Y	14	7	78	20.56932966	157	78	35	4.2	162	14	0.8	11.1	218	133	58	73	60.4	1	M	1	2	3	3	2	1	1	0	I	0	1	0	0	0	1	0	0	0
N	20	2	78	23.63403301	179	85	35	3.9	144	15.2	0.6	14.4	117	182	54	105	107	1	F	1	1	3	1	1	1	1	0	I	0	1	0	0	0	0	0	0	0
N	20	3	78	24.22145329	158	81	35	4.1	118	24.9	1.2	14.4	205	277	48	286	171.8	1	M	1	2	3	1	1	1	1	0	I	0	1	0	0	0	0	0	0	0
N	9	8	78	20.703125	160	93	50	4	110	16.6	0.9	12.2	199	230	51	196	139.8	2	F	1	2	3	2	1	1	1	0	I	0	1	0	0	0	0	0	0	1
N	20	0	78	19.48696145	176	101	65	3.8	107	17.4	0.6	11.9	171	156	60	78	80.4	1	M	1	1	3	2	2	1	1	0	I	0	0	0	1	0	0	0	0	0
N	20	6	78	27.05515088	157	80	35	4.1	166	15.5	0.6	10.8	236	209	53	101	135.8	2	F	1	1	3	2	1	1	1	0	I	1	1	0	0	0	0	0	0	0
N	14	3	78	19.97918835	130	70	35	4	158	16.1	0.6	10.5	290	173	43	108	108.4	3	F	1	2	0	2	2	2	1	0	I	0	1	0	0	0	0	0	0	0
N	20	1	78	23.4375	165	103	35	4.4	95	26.8	1	11.4	166	200	62	111	115.8	1	F	1	2	3	1	1	1	1	0	I	0	1	0	0	0	0	1	0	0
N	14	6	78	20.93663912	201	89	20	4.5	114	32	1.9	12.7	294	197	40	208	115.4	1	M	1	1	3	1	1	1	1	0	I	0	1	0	1	1	0	0	0	0
N	20	1	77	22.03856749	138	73	35	4.4	186	17.4	0.8	13	266	176	48	125	103	2	M	1	1	3	1	1	1	1	0	I	0	0	1	1	0	0	0	0	0
N	20	0	77	23.828125	191	112	35	4.3	271	15.4	0.9	16.4	194	199	47	158	120.4	1	M	1	2	3	2	1	1	1	0	I	1	0	1	0	0	0	0	0	0
N	20	2	77	23.11111111	152	76	50	4.6	72	31.5	1	13.7	345	344	53	441	202.8	3	F	2	2	3	1	1	1	1	0	I	0	1	1	0	0	0	0	0	0
N	5	31	77	24.38237298	174	88	50	3.1	206	17.8	1	12.3	40	131	21	74	95.2	5	M	1	2	3	2	1	1	2	0	I	0	0	1	0	0	0	1	0	0
N	20	0	77	16.60899654	177	99	20	3.7	185	20.8	0.9	13.7	206	168	45	75	108	1	M	1	1	0	3	3	1	1	0	I	0	0	1	1	0	0	0	0	0
N	20	5	77	24.56747405	140	80	35	4.3	213	20.1	1.1	12.2	199	125	43	103	61.4	1	M	1	1	3	1	1	1	1	0	I	0	1	1	0	0	0	0	0	0
N	17	1	77	24.44180209	150	80	35	4.4	154	34.1	1.4	14.6	163	128	30	111	75.8	1	M	1	2	3	1	2	2	1	0	I	1	1	1	0	0	0	0	0	0
N	12	20	77	27.76709812	162	84	20	4.5	157	22.7	0.6	13.3	205	214	43	292	112.6	1	F	1	1	0	2	1	1	1	0	I	0	1	1	0	0	0	0	0	0
N	15	2	77	24.44444444	134	71	35	3.9	103	15.2	1	13	182	154	54	100	80	2	F	1	1	3	2	2	1	1	0	I	0	0	1	0	0	0	0	0	0
N	10	6	77	21.79930796	176	103	35	4.5	247	22.7	0.8	16.2	208	190	61	165	96	0	M	1	2	3	2	1	1	1	1	I	0	1	1	0	0	0	0	0	0
N	20	1	77	24	164	84	20	3.9	246	15.9	0.7	13.3	224	187	55	69	118.2	1	F	1	2	2	1	1	1	1	0	I	0	0	1	0	0	0	0	0	0
N	18	8	77	19.97918835	140	90	20	4.3	117	17.1	0.9	12.1	229	223	43	119	156.2	2	F	1	1	3	2	1	2	1	0	I	0	0	0	0	0	0	0	0	0
N	20	1	77	22.22222222	130	90	30	4.4	118	19.8	0.6	13.4	274	193	47	71	131.8	2	F	1	1	3	2	2	2	1	0	I	0	0	0	0	0	0	0	0	0
N	15	0	77	23.87511478	159	80	20	4.2	102	15.3	1	14.7	194	132	31	122	76.6	1	M	1	1	3	2	1	2	1	0	I	0	0	0	0	0	0	0	0	0
N	14	4	77	19.22337562	163	87	20	4.3	128	16.1	0.4	12.9	213	183	42	95	122	3	F	1	2	0	2	3	1	1	0	I	0	0	0	0	0	0	0	0	1
N	13	7	77	22.03856749	170	90	35	4.1	114	13.7	1.1	14.5	311	150	43	146	77.8	3	M	1	2	3	1	2	2	1	0	I	1	0	0	1	0	0	0	0	0
Y	2	57	77	19.53125	150	100	35	4.3	122	12.9	0.6	14.6	172	151	54	141	68.8	4	F	1	2	2	2	1	1	2	1	I	0	1	0	1	0	0	0	0	0
Y	20	1	77	21.33333333	159	74	35	4	151	10.9	0.4	12.9	351	143	49	92	75.6	3	F	1	1	3	1	1	1	1	0	I	0	0	0	0	0	0	0	0	0
N	7	1	77	27.39225712	148	71	20	4.4	151	11.2	0.6	14	202	186	54	70	118	4	F	1	1	2	2	1	1	1	0	I	0	1	0	0	0	0	0	0	0
N	20	2	77	23.4375	211	105	0	4.3	138	26.9	1.5	13.6	225	138	35	200	63	1	F	1	2	3	3	2	1	1	0	I	0	1	0	0	0	0	1	0	0
N	9	9	77	21.33333333	170	100	80	4	133	10.8	1	11.9	249	218	34	131	157.8	1	F	1	1	2	2	1	2	1	0	I	0	1	0	0	0	0	0	0	0
N	20	4	77	24.97398543	148	72	20	3.6	111	11.6	0.5	9.9	349	197	54	104	122.2	1	F	1	1	3	2	1	1	1	0	I	0	0	0	0	0	0	0	0	0
N	20	0	77	23.14049587	148	77	20	3.9	116	23.9	0.9	16	155	158	39	224	74.2	1	M	1	1	3	2	1	1	1	0	I	0	0	0	0	0	0	0	0	0
N	20	2	77	19.81784449	147	84	35	4.2	130	19.8	1	14.6	185	169	65	99	84.2	1	F	1	2	3	1	1	1	1	0	I	0	1	0	0	0	0	0	0	0
N	14	4	77	25.77777778	163	90	20	4.1	114	19.7	0.7	13.3	202	174	66	130	82	3	F	1	2	2	2	1	1	2	1	I	0	1	0	0	0	0	0	0	0
N	13	7	77	21.77384236	150	80	50	4.1	97	15.3	0.7	12.3	247	224	52	85	155	4	F	2	2	3	1	2	2	1	0	I	1	1	0	0	0	0	0	0	0
N	20	9	77	22.22222222	177	96	35	2.7	171	13.3	1	10.3	156	126	27	135	72	2	M	1	2	2	1	1	1	1	0	I	0	1	0	0	0	0	0	0	0
N	9	6	77	28.53745541	138	77	20	4.4	123	15.4	0.7	15.2	217	210	55	115	132	0	F	2	1	3	1	1	1	1	0	I	0	0	0	0	0	0	1	0	0
N	20	1	77	27.96801606	164	100	20	3.9	125	10.1	1	15.9	181	111	35	150	46	4	M	2	2	3	1	1	1	1	0	I	0	1	0	1	0	1	0	0	0
N	8	2	77	22.0603538	179	99	35	3.9	99	15.8	0.5	13.6	234	227	55	116	148.8	3	F	1	1	3	1	2	1	1	0	I	0	1	0	0	0	0	0	0	0
N	9	10	77	22.03856749	152	87	35	4.5	119	17.9	0.5	13.8	204	188	60	84	111.2	4	F	1	2	3	2	1	1	1	1	I	0	0	0	0	0	0	0	0	0
N	20	1	77	21.97133586	115	63	35	3.8	90	15.3	0.8	14.4	244	214	49	78	149.4	1	M	1	2	3	2	1	2	1	0	I	0	0	0	0	0	0	0	0	0
N	20	1	77	21.33333333	133	83	20	4.3	128	16.9	0.6	14.2	190	286	48	118	214.4	2	F	1	2	3	2	3	1	1	0	I	0	0	0	1	0	0	0	0	0
N	20	1	77	24.03460984	157	91	60	3.5	107	14.6	0.9	13.3	326	213	41	149	142.2	2	M	1	1	3	3	3	1	1	0	I	0	0	0	0	1	0	0	0	0
N	18	3	77	20.81165453	160	80	35	4.1	114	12.7	0.5	14.2	287	211	42	109	147.2	2	F	1	1	3	2	2	1	1	0	I	0	1	0	0	0	0	0	0	0
N	20	5	77	21.77777778	150	90	35	3.9	163	18.7	1	9	315	196	51	160	113	1	F	1	1	3	2	1	1	1	0	I	0	1	0	0	0	1	0	0	0
N	20	2	77	27.05515088	170	89	35	4.2	91	19.5	0.8	11.9	157	170	87	70	69	1	F	1	1	3	1	1	1	1	0	I	0	1	0	0	1	0	0	0	1
Y	8	4	77	28.65013774	165	96	20	4	146	14.1	0.8	15.5	217	170	39	253	80.4	1	M	1	2	3	1	2	1	1	0	I	0	0	0	0	0	0	0	0	0
N	20	4	77	22.32142857	160	88	50	4.1	137	16.1	0.9	13.8	201	146	39	114	84.2	1	M	1	2	3	1	2	1	1	0	I	0	1	0	1	0	0	0	0	0
N	20	1	77	26.4915082	196	83	75	4.4	109	11.5	1	13.4	228	141	50	118	67.4	2	M	1	2	3	3	3	1	1	0	I	0	1	0	0	0	0	0	0	0
N	20	4	77	24.14151925	158	89	65	4.2	104	11.6	0.4	12.7	285	211	59	122	127.6	2	F	1	2	3	1	2	1	1	0	I	0	0	0	0	0	0	0	0	0
N	20	1	77	18.08021039	135	74	35	4.1	111	9.1	0.7	10	348	168	34	135	107	1	F	1	1	3	2	1	1	1	0	I	0	1	0	0	0	0	0	0	0
N	14	8	77	18.02595738	143	82	35	4.1	120	11.3	0.5	13.5	174	172	70	71	87.8	3	F	1	2	3	1	1	1	1	0	I	0	1	0	1	0	0	0	0	0
Y	9	7	77	20.88888889	150	80	45	4.3	100	28.4	0.7	13.5	282	201	62	109	117.2	3	F	1	2	3	2	1	1	1	1	I	0	1	0	0	0	0	0	0	0
N	14	4	76	23.4375	124	80	35	4.2	216	14.3	0.7	13.6	271	183	68	267	61.6	1	F	1	2	3	1	1	1	1	0	I	0	1	1	0	0	0	0	0	0
N	20	0	76	23.4375	158	80	35	4.1	200	16.4	0.8	14.4	173	215	41	154	143.2	1	M	1	2	3	2	1	1	1	0	I	0	0	1	0	0	1	0	0	0
Y	6	6	76	20.28479857	134	75	35	3	154	10.8	0.5	14	108	116	35	107	59.6	5	F	1	2	3	1	1	1	1	0	I	0	1	1	0	0	0	0	0	0
N	9	0	76	26.64359862	148	74	35	4.2	236	24.9	1.3	14.5	287	127	43	133	57.4	0	M	1	2	3	2	2	2	1	0	I	1	1	1	0	0	0	0	0	0
N	9	1	76	22.32142857	140	70	35	3.7	180	19.4	1.1	6.5	167	92	41	112	28.6	0	M	1	2	3	1	1	2	1	0	I	0	0	1	0	0	0	0	0	0
Y	14	3	76	21.875	161	95	35	4.3	181	23.5	1	15	139	113	40	127	47.6	1	M	1	1	3	2	3	1	1	0	I	1	1	1	1	0	0	0	0	0
N	13	2	76	19.140625	130	90	30	4.3	350	15.8	0.6	13	191	206	58	179	112.2	1	F	1	2	3	1	1	2	1	0	I	0	1	1	0	0	0	0	0	0
N	20	2	76	22.22222222	110	70	35	3.6	193	16.4	0.6	10.6	233	221	45	182	139.6	0	F	1	1	3	1	1	2	1	0	I	0	0	1	0	0	0	0	0	0
N	20	1	76	27.05380277	150	80	35	4.4	159	17.5	0.7	14.4	263	145	47	152	67.6	2	M	1	2	3	2	1	2	1	0	I	1	1	1	1	0	0	0	0	0
N	20	1	76	23.87511478	169	85	35	4.4	290	31.8	2.7	12.3	277	140	32	207	66.6	1	M	1	2	3	3	3	1	1	0	I	0	1	1	0	0	0	0	0	0
N	20	0	76	18.66666667	150	70	35	4.1	101	18.3	1.1	11.3	255	200	40	241	111.8	1	F	1	2	3	1	1	2	1	0	I	0	1	0	0	0	0	0	0	0
N	8	13	76	21.97133586	134	77	35	3.3	166	29.1	1.2	12.9	178	81	30	93	32.4	1	M	1	1	3	3	1	1	1	0	I	1	1	0	0	0	0	0	0	0
N	14	5	76	27.94214333	140	80	20	4.1	155	13.9	0.9	10.2	347	180	52	118	104.4	3	F	1	1	3	2	1	1	1	0	I	0	1	0	0	0	0	0	0	0
N	20	1	76	23.4375	123	79	20	4.3	106	12.5	0.6	14.5	162	200	51	408	67.4	2	M	1	2	3	1	1	1	1	0	I	1	0	0	0	0	0	0	0	0
N	1	15	76	23.4375	161	103	35	4.5	126	18.2	0.5	11.9	250	221	68	80	137	4	F	1	1	0	3	3	1	2	0	I	0	0	0	0	0	0	0	0	0
N	20	0	76	17.4817898	150	90	20	3.8	95	3.9	0.4	12.6	215	225	49	72	161.6	1	F	1	2	3	1	1	1	1	0	I	0	0	0	0	0	0	0	0	0
N	20	2	76	23.4375	150	60	35	3.6	92	16.1	0.6	12.7	196	215	38	157	145.6	3	F	1	2	2	1	1	1	1	0	I	0	1	0	0	0	0	0	0	0
N	20	4	76	22.47658689	179	79	35	4	151	12.3	0.6	14.2	284	169	37	97	112.6	1	F	1	1	3	1	1	1	1	0	I	0	0	0	0	0	0	0	0	0
N	20	1	76	18.22222222	212	112	20	4.1	145	17.9	0.7	11.9	250	184	52	154	101.2	0	F	1	2	0	2	2	1	1	0	I	1	0	0	0	0	0	0	0	0
N	0	11	76	19.15158479	178	110	50	4.1	145	17.5	0.7	15	254	180	50	43	121.4	5	M	1	2	2	2	1	1	2	1	I	0	0	0	0	0	0	0	0	0
N	9	7	76	24.00548697	150	80	35	4	146	16.2	1	14.5	199	153	33	115	97	3	M	1	2	3	2	1	1	1	0	I	0	0	0	0	0	0	0	0	0
N	20	1	76	24.8015873	143	76	35	4	98	12.3	0.9	13.8	213	214	43	143	142.4	3	M	1	2	3	1	1	1	1	0	I	0	1	0	0	0	0	0	0	0
N	20	0	76	20.43816558	123	73	45	4.3	119	15.9	0.8	13.2	251	164	40	71	109.8	1	M	1	1	3	1	1	1	1	0	I	0	1	0	1	0	0	0	0	0
N	20	6	76	24.91990032	142	80	20	3.9	110	9.2	0.9	13.9	228	117	31	113	63.4	1	M	1	2	3	1	1	2	1	0	I	0	0	0	0	0	0	0	0	0
N	20	1	76	27.34375	172	98	20	4.3	162	12	0.6	10	306	193	50	68	129.4	1	F	1	1	0	2	1	1	1	0	I	0	0	0	0	0	1	0	0	0
N	20	0	76	27.54820937	126	89	35	4.3	164	15.6	0.9	14.6	300	187	50	76	121.8	2	F	1	2	3	1	1	1	1	0	I	1	1	0	0	0	0	0	0	0
N	9	7	76	25.224089	105	29	35	3.7	113	29.7	1.3	14.7	197	173	52	155	90	4	F	1	1	3	2	1	1	1	0	I	0	1	0	0	0	0	0	0	0
N	20	6	76	22.83737024	198	110	30	3.9	112	28.7	0.7	14.7	205	207	51	85	139	3	M	1	2	3	1	1	1	1	0	I	0	0	0	0	0	0	0	0	0
N	20	0	76	28.9340689	179	100	20	4.2	108	16	1	17.7	258	205	35	321	105.8	1	M	1	2	3	2	1	1	1	0	I	0	1	0	0	0	0	0	0	0
N	20	2	76	21.46915048	204	131	20	3.9	109	21.5	0.7	15.6	297	193	40	110	131	2	M	1	2	3	1	1	1	1	0	I	0	0	0	1	0	0	0	0	0
N	20	6	76	28.30385016	147	91	35	4.4	135	13.6	0.5	14.9	310	240	49	215	148	1	F	1	2	3	1	2	1	1	0	I	0	1	0	0	1	0	0	0	0
N	20	0	76	25.390625	151	89	35	3.8	89	15	0.6	13.8	205	143	41	68	88.4	3	F	1	2	3	1	1	1	1	0	I	0	1	0	0	0	0	0	0	0
N	20	1	76	22.86236854	133	91	35	4.1	163	12.9	0.7	12.8	240	159	48	91	92.8	2	F	1	2	0	3	3	1	1	0	I	0	1	0	0	1	0	0	0	0
N	3	15	76	22.89281998	160	90	45	4.6	121	21.2	0.7	13	138	171	61	52	99.6	1	F	1	2	2	1	1	1	2	1	I	0	0	0	0	1	0	0	0	0
N	10	23	76	23.52941176	150	90	35	3.1	105	25.5	0.9	12.7	268	103	33	75	55	3	M	1	2	3	2	1	1	1	0	I	1	0	0	1	0	0	0	0	0
Y	13	9	76	25.71166208	143	52	45	3.2	122	17.2	0.9	11.4	228	78	32	45	37	2	M	2	2	3	1	1	1	1	0	I	1	1	0	0	0	0	0	0	0
N	14	2	76	22.83737024	132	71	85	4	125	21.5	1.6	11.8	204	138	27	266	57.8	3	M	1	2	3	1	1	1	1	0	I	0	0	0	1	0	0	0	0	0
N	20	6	75	23.183391	160	100	35	4	181	13.9	0.7	12.5	233	162	56	167	72.6	3	M	1	1	3	1	1	1	1	0	I	0	1	1	0	0	0	0	0	0
N	20	2	75	23.14049587	146	76	35	4.9	102	13.6	0.9	14.3	166	148	44	120	80	2	M	1	2	3	1	1	1	1	0	I	0	1	1	0	1	0	0	0	0
N	20	14	75	25.71166208	160	72	35	3.6	212	15.8	0.8	13	312	131	78	40	45	2	M	1	2	3	1	2	1	1	0	I	1	1	1	0	0	0	0	0	0
N	20	6	75	22.80601728	209	103	35	4	153	23.3	1.3	15.5	250	150	46	288	46.4	3	F	1	2	3	3	1	1	1	0	I	0	1	1	0	0	0	1	0	0
N	14	2	75	25.390625	123	68	50	4	159	16.7	1.2	12.9	329	143	34	229	63.2	2	M	2	2	3	3	3	2	1	0	I	1	1	1	0	0	0	0	0	0
N	0	6	75	23.23345618	166	79	50	4.6	135	19.5	0.7	12.2	207	103	45	110	36	4	M	1	2	3	2	1	1	2	0	I	1	1	1	0	0	0	0	0	0
N	20	5	75	24.8015873	157	92	85	4.6	96	15.6	0.8	17.8	234	226	38	222	143.6	2	M	1	2	3	2	2	1	1	0	I	0	1	1	1	0	0	0	0	0
N	12	1	75	23.23345618	216	102	20	4.9	150	11.3	0.7	15.2	277	274	53	156	189.8	3	F	1	1	3	1	1	2	1	0	I	0	0	0	0	0	0	0	0	0
N	20	1	75	21.64412071	127	68	15	4	170	11.8	1.1	9.9	296	137	30	146	77.8	0	F	1	2	3	2	2	1	1	0	I	0	0	0	0	0	0	0	0	0
N	20	0	75	18.64534404	152	87	20	4.7	95	30.1	0.9	16.2	657	224	55	94	150.2	2	M	1	2	3	2	2	1	1	0	I	0	0	0	0	0	0	0	0	0
Y	6	6	75	24.65483235	202	121	35	4.2	169	29.1	1.1	13.1	220	155	42	58	101.4	2	F	1	2	3	1	1	1	1	0	I	0	1	0	0	0	0	0	0	0
N	20	1	75	19.94805977	184	96	20	4.4	141	11.3	0.8	11.8	225	155	40	137	87.6	1	M	1	2	3	1	1	1	1	0	I	0	0	0	1	0	0	0	0	0
N	20	8	75	27.96801606	175	87	20	4.6	125	18.7	0.7	15.3	194	273	67	123	181.4	2	F	1	1	3	1	1	1	1	0	I	0	0	0	0	0	0	0	0	0
N	13	6	75	23.87511478	140	80	35	4.1	152	13.2	1.1	10.7	255	183	34	205	108	4	F	1	1	3	1	1	2	1	0	I	0	1	0	0	0	0	0	0	0
N	20	3	75	19.14672216	154	73	20	3.8	134	14.9	0.4	11.7	340	102	43	120	35	0	F	1	2	3	3	3	1	1	0	I	1	1	0	0	0	0	0	0	0
N	20	1	75	20.07733492	135	81	35	3.7	96	19.4	0.8	11.7	173	125	31	124	69.2	4	M	1	2	3	1	3	2	1	0	I	0	0	0	0	0	0	0	0	0
Y	20	6	75	24.32322868	117	76	20	4.5	127	20.6	0.5	14.3	205	201	55	64	133.2	2	F	1	1	3	2	1	1	1	0	I	0	1	0	0	0	0	0	0	0
N	20	7	75	31.22945431	156	76	20	4.3	125	17.7	0.8	16.8	182	184	47	162	104.6	1	M	1	2	2	1	1	1	1	0	I	0	1	0	0	0	0	0	0	0
N	13	2	75	27.02580965	114	73	50	4.3	122	23.5	0.6	13	187	137	57	153	49.4	2	F	1	1	3	2	1	1	1	0	I	0	1	0	0	0	0	0	0	0
N	14	5	75	21.2585034	136	81	20	4.2	130	12.4	0.8	16.5	172	257	73	119	160.2	1	M	1	2	3	1	2	1	1	0	I	0	0	0	1	0	0	0	0	0
N	14	5	75	21.84700852	199	99	35	4.2	148	19.8	0.7	13.8	246	177	44	80	117	3	M	1	2	0	3	1	1	2	0	I	0	0	0	1	0	0	0	0	0
N	17	1	75	23.51020408	140	90	20	4.1	138	12.4	0.7	13.7	191	198	50	75	133	1	M	1	2	3	2	1	1	1	0	I	0	0	0	0	0	0	0	0	0
N	13	7	75	21.383942	150	81	20	4.4	137	13.3	0.8	15	227	213	31	159	150.2	3	M	1	1	3	2	1	1	1	0	I	0	0	0	1	0	0	0	0	0
N	20	2	75	19.55555556	184	89	35	4.1	106	15.1	0.7	12.2	187	125	51	67	60.6	1	F	1	2	3	2	1	1	1	0	I	1	1	0	0	0	0	0	0	0
N	20	0	75	19.6311176	120	70	35	4.3	101	14.2	0.5	10.9	266	144	52	68	78.4	1	F	1	2	3	2	1	1	1	0	I	0	1	0	0	0	0	0	0	0
N	20	1	75	23.12467037	183	98	20	4.1	183	18.2	0.6	12.5	231	219	77	100	122	5	F	1	2	0	3	3	1	1	0	I	1	1	0	0	0	0	0	0	0
Y	8	1	75	23.183391	207	106	20	3.9	98	22.6	0.9	15.2	240	170	52	89	100.2	3	M	2	2	2	2	2	1	1	0	I	0	0	0	1	0	0	0	0	0
N	20	4	75	22.23098713	190	100	35	4.1	386	15.9	1.1	13.9	184	220	44	230	130	2	M	1	2	3	1	1	2	1	0	I	0	0	0	1	0	0	0	0	0
N	20	4	75	28.88888889	123	76	20	4.1	138	14.6	0.4	12.3	176	130	58	74	57.2	1	F	1	1	0	3	3	1	1	0	I	0	0	0	1	0	1	0	0	0
N	20	0	75	24.03460984	151	96	20	4.2	113	17.2	0.8	12.5	194	217	59	137	130.6	0	F	1	1	3	1	1	1	1	0	I	1	0	0	0	0	0	0	0	0
N	20	1	75	23.30668005	130	80	20	3.9	102	23.1	0.9	13.6	245	206	44	92	143.6	1	M	1	1	3	2	1	1	1	0	I	0	0	0	0	0	0	0	0	0
N	20	3	75	25	140	90	45	3.5	126	14.8	0.5	13.9	330	193	29	138	136.4	3	F	2	2	3	1	3	1	1	0	I	0	1	0	0	0	0	0	0	0
N	20	1	75	26.89232314	151	82	50	3.3	130	19	0.8	15.5	141	87	42	136	17.8	2	M	1	1	3	2	1	1	1	1	I	1	0	0	1	0	0	0	0	0
N	13	0	75	24.91349481	140	70	35	4.8	96	10.7	0.8	15.2	184	166	49	129	91.2	1	M	1	1	3	2	1	2	1	0	I	0	1	0	0	0	0	0	0	0
N	20	6	75	30.29778393	172	92	50	4.3	136	18.4	0.8	13.9	270	143	47	210	54	2	F	1	2	3	1	2	1	1	0	I	0	1	0	0	0	0	0	0	0
N	20	1	75	25.20808561	154	91	20	3.7	114	20.4	0.7	11.8	181	155	40	105	94	2	F	1	2	3	2	1	1	1	1	I	0	1	0	0	0	0	0	0	0
N	20	1	75	22.86253448	202	105	20	4.4	106	12.4	0.8	17.6	160	173	42	202	90.6	2	M	1	2	3	2	1	1	1	0	I	0	1	0	0	0	0	0	0	0
N	20	1	75	25.78125	120	70	35	3.7	102	14.4	0.4	12.5	256	244	64	91	161.8	2	F	1	2	3	1	1	2	1	0	I	0	0	0	0	0	0	0	0	0
N	20	2	75	26.06167931	149	72	35	2.9	122	15.6	0.6	7.2	126	113	22	75	76	4	M	1	2	2	2	1	1	1	0	I	1	0	0	0	0	0	0	0	0
N	20	1	75	17.30103806	146	78	20	3.8	94	17.5	1	12.1	199	185	38	207	105.6	0	M	1	1	3	1	1	1	1	0	I	0	0	0	0	0	0	1	0	0
N	19	7	75	23.71184463	197	105	35	4	171	20.6	1.1	14.5	192	274	61	102	192.6	1	M	1	1	3	3	3	1	1	0	I	0	1	0	1	0	0	0	0	0
N	6	5	74	25.64891762	150	74	60	4.6	178	8.2	0.7	14.1	184	128	31	156	65.8	3	M	1	2	3	2	1	1	1	0	I	1	0	1	0	0	0	0	0	0
Y	5	1	74	22.65625	110	70	35	4.2	162	16.9	1.1	13.9	206	119	40	95	60	2	M	1	1	3	2	1	2	1	0	I	1	1	1	1	0	0	0	0	0
N	14	6	74	22.14532872	127	78	20	4.2	177	16.2	0.9	13.5	338	176	67	93	90.4	3	M	1	2	3	1	2	2	1	0	I	0	1	1	0	0	0	0	0	0
N	20	0	74	20.54569362	145	74	20	3.8	245	17.6	0.7	13.7	164	156	43	98	93.4	1	F	1	1	3	2	1	1	1	0	I	0	1	1	0	0	0	1	0	0
N	20	1	74	34.69387755	167	88	35	4.1	226	10.8	0.4	14.7	219	218	52	89	148.2	1	F	2	1	0	1	2	1	1	0	I	0	0	1	0	0	0	0	0	0
N	20	1	74	19.25702882	180	80	35	4.3	102	17.6	0.7	11.4	213	170	45	84	108.2	1	M	1	2	3	2	1	2	1	0	I	0	1	1	0	0	1	0	0	1
N	20	1	74	25.390625	176	95	20	5	141	14.7	0.6	12.6	231	199	51	66	134.8	2	F	1	1	3	2	2	1	1	0	I	0	1	1	0	0	0	0	0	0
N	20	2	74	24.22145329	149	64	45	4.3	155	32.2	2.2	11.4	196	85	27	143	29.4	0	M	1	2	3	1	3	2	1	0	I	0	1	1	0	0	0	0	0	0
N	20	4	74	26.02758248	140	80	35	4.6	173	16.1	0.8	15.4	278	146	50	122	71.6	3	M	2	2	2	2	2	2	1	0	I	1	1	1	0	0	0	0	0	0
N	20	0	74	22.265625	150	90	35	3.5	286	21.9	1.2	15	279	111	37	95	55	1	F	1	2	3	1	1	1	1	0	I	0	1	1	0	0	0	0	0	0
N	20	2	74	23.23345618	150	68	35	4.1	206	21.5	1	12	267	153	46	98	87.4	2	M	1	2	3	1	1	1	1	0	I	0	1	1	0	0	0	0	0	0
N	20	1	74	24.23822715	210	104	20	4.6	171	17.7	0.6	13.5	336	149	44	154	74.2	4	F	1	1	3	2	1	1	1	0	I	0	0	1	0	0	0	0	0	0
Y	0	23	74	25.23634033	160	90	20	4.2	173	27.2	1	9.9	201	170	38	202	91.6	4	F	1	2	3	1	1	1	2	1	I	0	0	1	0	0	0	0	0	0
N	20	1	74	26.6727633	154	93	35	4.5	150	14.5	0.7	13.3	218	185	53	169	98.2	3	F	2	1	3	1	1	1	1	0	I	0	1	1	0	0	0	0	0	0
N	20	5	74	20.69049454	150	80	35	4.4	151	17.5	0.6	11.2	264	110	35	146	45.8	0	F	2	1	3	3	2	1	1	0	I	0	1	1	0	0	0	0	0	0
Y	12	3	74	20.88888889	127	79	35	4	99	13.6	0.5	11.7	237	148	36	160	80	3	F	2	2	2	1	1	2	1	0	I	1	1	0	0	0	0	1	0	0
N	20	1	74	19.10509886	189	90	35	4.2	105	27.7	0.6	12.1	308	170	46	82	107.6	1	F	1	2	3	3	1	1	1	0	I	0	1	0	0	0	0	0	0	0
N	1	21	74	20	160	84	20	4.2	114	20.8	0.6	12.7	177	140	58	117	58.6	4	F	2	2	3	1	1	1	2	0	I	0	0	0	0	0	0	0	0	1
N	14	6	74	25.95155709	149	95	60	4.2	211	14.8	0.8	12.4	198	178	38	156	108.8	3	M	1	1	3	2	1	1	1	0	I	0	0	0	1	0	0	0	0	0
Y	4	6	74	27.05515088	158	98	35	4.2	101	21.9	0.8	14.1	273	255	61	256	142.8	4	F	2	2	3	2	1	1	2	1	I	0	1	0	1	0	0	0	0	0
N	14	7	74	23.4375	145	64	20	4.1	99	10.3	0.5	12	227	271	92	77	163.6	2	F	1	2	3	2	1	2	1	0	I	0	0	0	0	0	0	0	0	0
N	20	2	74	21.64127424	120	80	35	3.8	109	18.3	0.8	9.7	290	165	46	170	85	1	F	1	2	3	1	1	1	1	0	I	1	1	0	0	0	0	0	0	0
Y	7	1	74	20.703125	127	75	35	3.9	104	19.6	0.4	14.4	100	292	52	258	188.4	4	F	1	2	2	2	1	1	1	0	I	1	0	0	0	0	0	0	0	0
N	20	7	74	28.125	124	79	20	3.8	164	19.8	0.9	13.9	150	164	34	118	106.4	4	M	1	2	3	2	1	2	1	0	I	0	1	0	0	0	0	0	0	0
N	20	0	74	24.09297052	138	72	20	4	116	11.2	0.9	15.3	246	184	39	141	116.8	0	M	1	1	0	3	2	2	1	0	I	0	1	0	0	0	0	0	0	0
N	15	14	74	22.85714286	154	91	35	4.2	96	23	1.3	14.3	265	222	55	83	150.4	1	M	1	2	3	3	3	1	1	0	I	0	0	0	1	0	0	0	0	0
N	14	1	74	23.78121284	169	98	45	4.3	124	12.7	0.6	13	226	183	36	148	117.4	1	F	1	2	3	1	1	1	1	0	I	0	0	0	0	0	0	0	0	0
N	7	8	74	31.21748179	127	68	75	4.3	109	24.1	0.6	13.9	126	161	48	181	76.8	4	F	1	2	3	2	1	1	2	1	I	0	1	0	0	0	0	0	0	1
N	20	0	74	22.32142857	155	87	0	4.2	108	13.7	0.8	14.3	163	253	82	104	150.2	1	M	1	2	3	1	2	2	1	0	I	0	0	0	0	0	0	0	0	0
N	13	6	74	21.484375	150	90	35	4.1	103	12.1	0.7	13.9	141	242	64	126	152.8	3	M	1	2	3	1	3	1	1	0	I	0	0	0	1	0	0	0	0	0
N	14	1	74	20.93663912	200	116	20	4.4	113	17	0.6	14.2	224	188	53	190	97	1	M	1	1	3	2	1	1	1	0	I	0	0	0	0	0	0	0	0	0
N	13	12	74	23.20047591	169	93	70	4	109	12.6	0.8	14.9	190	345	86	181	222.8	3	M	1	1	3	1	2	1	1	0	I	0	0	0	1	0	0	0	0	0
[truncated: 1,409 more rows]
